# Supplementary material for: CrossAlignNet: a self-supervised feature learning framework for 3D point cloud understanding
Source: PeerJ Comput Sci. 2025 Sep 19;11:e3194. doi: 10.7717/peerj-cs.3194 (PMC12453720; doi:10.7717/peerj-cs.3194)
Supplement: Supplemental Information 1 — Data reading, model structure, model training, model testing, and comparison methods [file peerj-cs-11-3194-s001.zip]

Archive with 139 entries (109 files):
- CrossAlignNet/
- CrossAlignNet/cfgs/
- CrossAlignNet/cfgs/fewshot.yaml
- CrossAlignNet/cfgs/pretrain.yaml
- CrossAlignNet/cfgs/dataset_configs/
- CrossAlignNet/cfgs/dataset_configs/ModelNet40.yaml
- CrossAlignNet/cfgs/dataset_configs/ShapeNet-55.yaml
- CrossAlignNet/cfgs/dataset_configs/ShapeNetView.yaml
- CrossAlignNet/cfgs/dataset_configs/ModelNet40FewShot.yaml
- CrossAlignNet/cfgs/dataset_configs/ScanObjectNN_hardest.yaml
- CrossAlignNet/cfgs/dataset_configs/ScanObjectNN_objectbg.yaml
- CrossAlignNet/cfgs/dataset_configs/ScanObjectNN_objectonly.yaml
- CrossAlignNet/cfgs/pretrain_vis.yaml
- CrossAlignNet/cfgs/pretrain_cmae.yaml
- CrossAlignNet/cfgs/finetune_modelnet.yaml
- CrossAlignNet/cfgs/finetune_scan_objbg.yaml
- CrossAlignNet/cfgs/finetune_modelnet_8k.yaml
- CrossAlignNet/cfgs/finetune_scan_hardest.yaml
- CrossAlignNet/cfgs/finetune_scan_objonly.yaml
- CrossAlignNet/data/
- CrossAlignNet/datasets/
- CrossAlignNet/datasets/build.py
- CrossAlignNet/datasets/data_io.py
- CrossAlignNet/datasets/__init__.py
- CrossAlignNet/datasets/SVMDataset.py
- CrossAlignNet/datasets/ModelNetDataset.py
- CrossAlignNet/datasets/data_transforms.py
- CrossAlignNet/datasets/ShapeNet55Dataset.py
- CrossAlignNet/datasets/ScanObjectNNDataset.py
- CrossAlignNet/datasets/ShapeNetViewDataset.py
- CrossAlignNet/datasets/ModelNetDatasetFewShot.py
- CrossAlignNet/datasets/ShapeNetViewDataset-tt.py
- CrossAlignNet/datasets/generate_few_shot_data.py
- CrossAlignNet/datasets/ShapeNetViewSampleDataset.py
- CrossAlignNet/datasets/ShapeNetViewSampleVisDataset.py
- CrossAlignNet/extensions/
- CrossAlignNet/extensions/emd/
- CrossAlignNet/extensions/emd/cuda/
- CrossAlignNet/extensions/emd/cuda/emd.cpp
- CrossAlignNet/extensions/emd/cuda/emd_kernel.cu
- CrossAlignNet/extensions/emd/dist/
- CrossAlignNet/extensions/emd/dist/emd_ext-0.0.0-py3.7-linux-x86_64.egg
- CrossAlignNet/extensions/emd/build/
- CrossAlignNet/extensions/emd/build/bdist.linux-x86_64/
- CrossAlignNet/extensions/emd/build/lib.linux-x86_64-3.7/
- CrossAlignNet/extensions/emd/build/lib.linux-x86_64-3.7/emd_cuda.cpython-37m-x86_64-linux-gnu.so
- CrossAlignNet/extensions/emd/build/temp.linux-x86_64-3.7/
- CrossAlignNet/extensions/emd/build/temp.linux-x86_64-3.7/cuda/
- CrossAlignNet/extensions/emd/build/temp.linux-x86_64-3.7/cuda/emd.o
- CrossAlignNet/extensions/emd/build/temp.linux-x86_64-3.7/cuda/emd_kernel.o
- CrossAlignNet/extensions/emd/emd.py
- CrossAlignNet/extensions/emd/setup.py
- CrossAlignNet/extensions/emd/README.md
- CrossAlignNet/extensions/emd/.gitignore
- CrossAlignNet/extensions/emd/__init__.py
- CrossAlignNet/extensions/emd/emd_ext.egg-info/
- CrossAlignNet/extensions/emd/emd_ext.egg-info/PKG-INFO
- CrossAlignNet/extensions/emd/emd_ext.egg-info/SOURCES.txt
- CrossAlignNet/extensions/emd/emd_ext.egg-info/top_level.txt
- CrossAlignNet/extensions/emd/emd_ext.egg-info/dependency_links.txt
- CrossAlignNet/extensions/emd/test_emd_loss.py
- CrossAlignNet/extensions/chamfer_dist/
- CrossAlignNet/extensions/chamfer_dist/dist/
- CrossAlignNet/extensions/chamfer_dist/dist/chamfer-2.0.0-py3.7-linux-x86_64.egg
- CrossAlignNet/extensions/chamfer_dist/build/
- CrossAlignNet/extensions/chamfer_dist/build/bdist.linux-x86_64/
- CrossAlignNet/extensions/chamfer_dist/build/lib.linux-x86_64-3.7/
- CrossAlignNet/extensions/chamfer_dist/build/lib.linux-x86_64-3.7/chamfer.cpython-37m-x86_64-linux-gnu.so
- CrossAlignNet/extensions/chamfer_dist/build/temp.linux-x86_64-3.7/
- CrossAlignNet/extensions/chamfer_dist/build/temp.linux-x86_64-3.7/chamfer.o
- CrossAlignNet/extensions/chamfer_dist/build/temp.linux-x86_64-3.7/chamfer_cuda.o
- CrossAlignNet/extensions/chamfer_dist/test.py
- CrossAlignNet/extensions/chamfer_dist/setup.py
- CrossAlignNet/extensions/chamfer_dist/chamfer.cu
- CrossAlignNet/extensions/chamfer_dist/__init__.py
- CrossAlignNet/extensions/chamfer_dist/chamfer.egg-info/
- CrossAlignNet/extensions/chamfer_dist/chamfer.egg-info/PKG-INFO
- CrossAlignNet/extensions/chamfer_dist/chamfer.egg-info/SOURCES.txt
- CrossAlignNet/extensions/chamfer_dist/chamfer.egg-info/top_level.txt
- CrossAlignNet/extensions/chamfer_dist/chamfer.egg-info/dependency_links.txt
- CrossAlignNet/extensions/chamfer_dist/chamfer_cuda.cpp
- CrossAlignNet/models/
- CrossAlignNet/models/build.py
- CrossAlignNet/models/ImgMAE.py
- CrossAlignNet/models/components/
- CrossAlignNet/models/components/mae/
- CrossAlignNet/models/components/mae/util/
- CrossAlignNet/models/components/mae/util/crop.py
- CrossAlignNet/models/components/mae/util/lars.py
- CrossAlignNet/models/components/mae/util/misc.py
- CrossAlignNet/models/components/mae/util/datasets.py
- CrossAlignNet/models/components/mae/util/lr_decay.py
- CrossAlignNet/models/components/mae/util/lr_sched.py
- CrossAlignNet/models/components/mae/util/pos_embed.py
- CrossAlignNet/models/components/mae/models_mae.py
- CrossAlignNet/models/components/__init__.py
- CrossAlignNet/models/components/DecoderBlock.py
- CrossAlignNet/models/__init__.py
- CrossAlignNet/models/Point_CMAE.py
- CrossAlignNet/models/ImageEncoder.py
- CrossAlignNet/models/CrossSiamese_MAE.py
- CrossAlignNet/segmentation/
- CrossAlignNet/segmentation/models/
- CrossAlignNet/segmentation/models/pt.py
- CrossAlignNet/segmentation/models/pointnet2_utils.py
- CrossAlignNet/segmentation/dataset.py
- CrossAlignNet/segmentation/logger.py
- CrossAlignNet/segmentation/provider.py
- CrossAlignNet/segmentation/pointnet_util.py
- CrossAlignNet/segmentation/misc.py
- CrossAlignNet/segmentation/main_test.py
- CrossAlignNet/segmentation/main.py
- CrossAlignNet/tools/
- CrossAlignNet/tools/runner.py
- CrossAlignNet/tools/builder.py
- CrossAlignNet/tools/__init__.py
- CrossAlignNet/tools/runner_finetune.py
- CrossAlignNet/tools/runner_pretrain.py
- CrossAlignNet/tools/runner_pretrain00.py
- CrossAlignNet/tools/runner_pretrain01.py
- CrossAlignNet/utils/
- CrossAlignNet/utils/misc.py
- CrossAlignNet/utils/config.py
- CrossAlignNet/utils/logger.py
- CrossAlignNet/utils/parser.py
- CrossAlignNet/utils/__init__.py
- CrossAlignNet/utils/registry.py
- CrossAlignNet/utils/checkpoint.py
- CrossAlignNet/utils/data_utils.py
- CrossAlignNet/utils/dist_utils.py
- CrossAlignNet/utils/AverageMeter.py
- CrossAlignNet/run_seg.sh
- CrossAlignNet/run_scan.sh
- CrossAlignNet/run.sh
- CrossAlignNet/ablation_exp.sh
- CrossAlignNet/run_fewshot.sh
- CrossAlignNet/main_vis.py
- CrossAlignNet/main.py
- CrossAlignNet/parse_test_res.py
