# Supplementary material for: CrossAlignNet: a self-supervised feature learning framework for 3D point cloud understanding
Source: PeerJ Comput Sci. 2025 Sep 19;11:e3194. doi: 10.7717/peerj-cs.3194 (PMC12453720; doi:10.7717/peerj-cs.3194)
Supplement: Supplemental Information 1 — Data reading, model structure, model training, model testing, and comparison methods [file peerj-cs-11-3194-s001.zip › CrossAlignNet/cfgs/dataset_configs/ModelNet40.yaml]

NAME: ModelNet
DATA_PATH: /media/D/wujia/code/Point-View/data/ModelNet/modelnet40_normal_resampled
N_POINTS: 8192
NUM_CATEGORY: 40
USE_NORMALS: FALSE
