# Supplementary material for: CrossAlignNet: a self-supervised feature learning framework for 3D point cloud understanding
Source: PeerJ Comput Sci. 2025 Sep 19;11:e3194. doi: 10.7717/peerj-cs.3194 (PMC12453720; doi:10.7717/peerj-cs.3194)
Supplement: Supplemental Information 1 — Data reading, model structure, model training, model testing, and comparison methods [file peerj-cs-11-3194-s001.zip › CrossAlignNet/cfgs/pretrain_cmae.yaml]

optimizer : {
  type: AdamW,
  kwargs: {
  lr : 0.001,
  weight_decay : 0.05
}}

scheduler: {
  type: CosLR,
  kwargs: {
    epochs: 300,
    initial_epochs : 10
}}

dataset : {
  train : { _base_: cfgs/dataset_configs/ShapeNetView.yaml,
            others: {subset: 'train', npoints: 2048}},
  val : { _base_: cfgs/dataset_configs/ShapeNetView.yaml,
            others: {subset: 'test', npoints: 2048}},
  test : { _base_: cfgs/dataset_configs/ShapeNetView.yaml,
            others: {subset: 'test', npoints: 2048}}}

#dataset : {
#  train : { _base_: cfgs/dataset_configs/ShapeNetView.yaml,
#            others: {subset: 'train', npoints: 2048}},
#  val : { _base_: cfgs/dataset_configs/ShapeNet-55.yaml,
#            others: {subset: 'test', npoints: 2048}},
#  test : { _base_: cfgs/dataset_configs/ShapeNet-55.yaml,
#            others: {subset: 'test', npoints: 2048}}}


model : {
  NAME: Point_CMAE,
  group_size: 32,
  num_group: 64,
  loss: cdl2,
  img_size: 224,
  transformer_config: {
    mask_ratio: 0.6,
    mask_type: 'rand',
    trans_dim: 384,
    encoder_dims: 384,
    depth: 12,
    drop_path_rate: 0.1,
    num_heads: 6,
    decoder_depth: 4,
    decoder_num_heads: 6,
  },
  }

npoints: 2048
total_bs : 128
step_per_update : 1
max_epoch : 300
