# Supplementary material for: CrossAlignNet: a self-supervised feature learning framework for 3D point cloud understanding
Source: PeerJ Comput Sci. 2025 Sep 19;11:e3194. doi: 10.7717/peerj-cs.3194 (PMC12453720; doi:10.7717/peerj-cs.3194)
Supplement: Supplemental Information 1 — Data reading, model structure, model training, model testing, and comparison methods [file peerj-cs-11-3194-s001.zip › CrossAlignNet/datasets/data_io.py]

import h5py
import numpy as np
# import open3d
import os

class IO:
    @classmethod
    def get(cls, file_path):
        _, file_extension = os.path.splitext(file_path)

        if file_extension in ['.npy']:
            return cls._read_npy(file_path)
        # elif file_extension in ['.pcd']:
        #     return cls._read_pcd(file_path)
        elif file_extension in ['.h5']:
            return cls._read_h5(file_path)
        elif file_extension in ['.txt']:
            return cls._read_txt(file_path)
        else:
            raise Exception('Unsupported file extension: %s' % file_extension)

    # References: https://github.com/numpy/numpy/blob/master/numpy/lib/format.py
    @classmethod
    def _read_npy(cls, file_path):
        return np.load(file_path)
       
    # References: https://github.com/dimatura/pypcd/blob/master/pypcd/pypcd.py#L275
    # Support PCD files without compression ONLY!
    # @classmethod
    # def _read_pcd(cls, file_path):
    #     pc = open3d.io.read_point_cloud(file_path)
    #     ptcloud = np.array(pc.points)
    #     return ptcloud

    @classmethod
    def _read_txt(cls, file_path):
        return np.loadtxt(file_path)

    @classmethod
    def _read_h5(cls, file_path):
        f = h5py.File(file_path, 'r')
        return f['data'][()]
