# Supplementary material for: CrossAlignNet: a self-supervised feature learning framework for 3D point cloud understanding
Source: PeerJ Comput Sci. 2025 Sep 19;11:e3194. doi: 10.7717/peerj-cs.3194 (PMC12453720; doi:10.7717/peerj-cs.3194)
Supplement: Supplemental Information 1 — Data reading, model structure, model training, model testing, and comparison methods [file peerj-cs-11-3194-s001.zip › CrossAlignNet/datasets/__init__.py]

from .build import build_dataset_from_cfg
import datasets.ShapeNet55Dataset
import datasets.ModelNetDataset
import datasets.ModelNetDatasetFewShot
import datasets.ScanObjectNNDataset
import datasets.ShapeNetViewDataset
import datasets.ShapeNetViewSampleDataset
import datasets.ShapeNetViewSampleVisDataset
