# Supplementary material for: CrossAlignNet: a self-supervised feature learning framework for 3D point cloud understanding
Source: PeerJ Comput Sci. 2025 Sep 19;11:e3194. doi: 10.7717/peerj-cs.3194 (PMC12453720; doi:10.7717/peerj-cs.3194)
Supplement: Supplemental Information 1 — Data reading, model structure, model training, model testing, and comparison methods [file peerj-cs-11-3194-s001.zip › CrossAlignNet/datasets/SVMDataset.py]

import os
import glob
import h5py
import numpy as np
from torch.utils.data import Dataset
import torchvision.transforms as transforms

from PIL import ImageFile

ImageFile.LOAD_TRUNCATED_IMAGES = True


def load_modelnet_data(partition):
    BASE_DIR = '/media/D/wujia/code/Point-View/'
    DATA_DIR = os.path.join(BASE_DIR, 'data')
    all_data = []
    all_label = []
    for h5_name in glob.glob(os.path.join(DATA_DIR, 'modelnet40_ply_hdf5_2048', 'ply_data_%s*.h5' % partition)):
        f = h5py.File(h5_name)
        data = f['data'][:].astype('float32')
        label = f['label'][:].astype('int64')
        f.close()
        all_data.append(data)
        all_label.append(label)
    all_data = np.concatenate(all_data, axis=0)
    all_label = np.concatenate(all_label, axis=0)
    return all_data, all_label


def load_modelnet10_data(partition):
    BASE_DIR = '/media/F/wujia/Code/CrossPoint-DDP/'
    DATA_DIR = os.path.join(BASE_DIR, 'data')
    all_data = []
    all_label = []
    for h5_name in glob.glob(os.path.join(DATA_DIR, 'modelnet10_hdf5_2048', '%s*.h5' % partition)):
        f = h5py.File(h5_name)
        data = f['data'][:].astype('float32')
        label = f['label'][:].astype('int64')
        f.close()
        all_data.append(data)
        all_label.append(label)
    all_data = np.concatenate(all_data, axis=0)
    all_label = np.concatenate(all_label, axis=0)
    return all_data, all_label


def load_ScanObjectNN(partition):
    BASE_DIR = '/media/F/wujia/Code/CrossPoint-DDP/data/ScanObjectNN'
    DATA_DIR = os.path.join(BASE_DIR, 'main_split')
    h5_name = os.path.join(DATA_DIR, f'{partition}.h5')
    f = h5py.File(h5_name)
    data = f['data'][:].astype('float32')
    label = f['label'][:].astype('int64')

    return data, label


class ModelNet40SVM(Dataset):
    def __init__(self, num_points, partition='train'):
        self.data, self.label = load_modelnet_data(partition)
        self.num_points = num_points
        self.partition = partition

    def __getitem__(self, item):
        pointcloud = self.data[item][:self.num_points]
        label = self.label[item]
        return pointcloud, label

    def __len__(self):
        return self.data.shape[0]


class ModelNet10SVM(Dataset):
    def __init__(self, num_points, partition='train'):
        self.data, self.label = load_modelnet10_data(partition)
        self.num_points = num_points
        self.partition = partition

    def __getitem__(self, item):
        pointcloud = self.data[item][:self.num_points]
        label = self.label[item]
        return pointcloud, label

    def __len__(self):
        return self.data.shape[0]


class ScanObjectNNSVM(Dataset):
    def __init__(self, num_points, partition='train'):
        self.data, self.label = load_ScanObjectNN(partition)
        self.num_points = num_points
        self.partition = partition

    def __getitem__(self, item):
        pointcloud = self.data[item][:self.num_points]
        label = self.label[item]
        return pointcloud, label

    def __len__(self):
        return self.data.shape[0]


if __name__ == '__main__':
    #
    # train_val_dataset = ModelNet10SVM(partition='train', num_points=1024)
    # print(train_val_dataset[0][0].shape)
    #
    # ScanObjectNNSVMDataset = ScanObjectNNSVM(partition='train', num_points=1024)
    # print(ScanObjectNNSVMDataset.__len__())

    ModelNet40SVMDataset = ModelNet40SVM(partition='train', num_points=1024)
    print(ModelNet40SVMDataset.__len__())
