# Supplementary material for: CrossAlignNet: a self-supervised feature learning framework for 3D point cloud understanding
Source: PeerJ Comput Sci. 2025 Sep 19;11:e3194. doi: 10.7717/peerj-cs.3194 (PMC12453720; doi:10.7717/peerj-cs.3194)
Supplement: Supplemental Information 1 — Data reading, model structure, model training, model testing, and comparison methods [file peerj-cs-11-3194-s001.zip › CrossAlignNet/datasets/ShapeNetViewDataset.py]

import os
import random

import torch
import numpy as np
import torch.utils.data as data
import torchvision.transforms as transforms

from datasets.build import DATASETS
from utils.data_utils import load_h5, farthest_point_sample, pc_norm, update_extrinsics
from PIL import Image

img_transforms = transforms.Compose(
    [
        transforms.Resize((224, 224)),
        # transforms.ColorJitter(brightness=0.4, contrast=0.4, saturation=0.4),
        # transforms.RandomHorizontalFlip(),
        transforms.ToTensor(),
        transforms.Normalize([0.485, 0.456, 0.406], [0.229, 0.224, 0.225])
    ]
)

@DATASETS.register_module()
class ShapeNetView(data.Dataset):
    def __init__(self, config):
        # self.data_root = config.DATA_PATH
        self.data_root = '/media/F/wujia/datasets/ShapeNetView'
        self.rand_view = True
        random.seed(1)
        # self.file_paths = self._load_data_file_paths()
        self.model_id_paths = self._load_model_id_paths()
        self.npoints = 2048
        self.permutation = np.arange(self.npoints)


    def _load_model_id_paths(self):
        partition_loc = "/media/F/wujia/datasets/ShapenetView-SplitData/train_filelist"
        model_id_paths = []
        for filename in os.listdir(partition_loc):
            if filename.endswith(".lst"):
                category_id = filename.split(".")[0]
                filelist_path = os.path.join(partition_loc, filename)

                with open(filelist_path, 'r') as f:
                    model_ids = f.read().splitlines()

                for model_id in model_ids:
                    model_id_path = os.path.join(self.data_root, category_id, model_id)
                    if os.path.exists(model_id_path):
                        model_id_paths.append(model_id_path)
                    else:
                        raise FileNotFoundError(
                            f"No file found for id {model_id_path}")

        return model_id_paths

    def _get_pc_path(self, model_id_path, view_idx):
        pc_dir = os.path.join(model_id_path, 'pc')
        model_id = model_id_path.split('/')[-1]
        pc_name = f"{model_id}-perview-{view_idx}.h5"
        pc_path = os.path.join(pc_dir, pc_name)
        if os.path.exists(pc_path):
            return pc_path
        else:
            raise FileNotFoundError(
                f"No file found for path {pc_path}")

    def _get_img_path(self, model_id_path, view_idx):
        img_dir = os.path.join(model_id_path, 'color')
        model_id = model_id_path.split('/')[-1]
        img_name = f"{model_id}-color-{view_idx}.jpg"
        img_path = os.path.join(img_dir, img_name)
        if os.path.exists(img_path):
            return img_path
        else:
            raise FileNotFoundError(
                f"No file found for path {img_path}")

    def _get_extrinsic_path(self, model_id_path, view_idx):
        extrinsic_dir = os.path.join(model_id_path, 'extrinsics')
        extrinsic_name = f"extrinsic-{view_idx}.txt"
        extrinsic_path = os.path.join(extrinsic_dir, extrinsic_name)
        if os.path.exists(extrinsic_path):
            return extrinsic_path
        else:
            raise FileNotFoundError(
                f"No file found for path {extrinsic_path}")


    def pc_norm(self, pc):
        """ pc: NxC, return NxC """
        centroid = np.mean(pc, axis=0)
        pc = pc - centroid
        m = np.max(np.sqrt(np.sum(pc**2, axis=1)))
        pc = pc / m
        return pc

    def random_sample(self, pc, num):
        np.random.shuffle(self.permutation)
        pc = pc[self.permutation[:num]]
        return pc

    def __getitem__(self, item):
        model_id_path = self.model_id_paths[item]
        if self.rand_view:
            view_idx = random.randint(0, 5)
        else:
            view_idx = 3   # test 5 4 3 2 1 0

        pc_path = self._get_pc_path(model_id_path, view_idx)
        img_path = self._get_img_path(model_id_path, view_idx)

        intrinsic_path = os.path.join(model_id_path, "intrinsic.txt")
        intrinsic = np.loadtxt(intrinsic_path)

        extrinsic_path = self._get_extrinsic_path(model_id_path, view_idx)
        extrinsic = np.loadtxt(extrinsic_path)

        pc = load_h5(pc_path)
        # points_sampled = farthest_point_sample(pc, 2048)

        if pc.shape[0] > 2048:
            points_sampled = self.random_sample(pc, 2048)
        elif pc.shape[0] < 2048:
            if pc.shape[0] == 0:
                print(pc_path)
            points_sampled = farthest_point_sample(pc, 2048)
        else:
            points_sampled = pc

        points = pc_norm(points_sampled)
        # to tensor
        points = torch.from_numpy(points)

        # update extrinsic
        extrinsic = update_extrinsics(extrinsic, points_sampled)

        img = Image.open(img_path).convert('RGB')  # (640, 640)
        img = img_transforms(img)

        return points, img, intrinsic, extrinsic  #, pc_path

    def __len__(self):
        return len(self.model_id_paths)

if __name__ == '__main__':
    dataset = ShapeNetView(config=None)

    print(dataset.__len__())
    # 93078952823dddaa5e56625f6688e473 remove next space
    # 03636649/bf6674af4ba8b95fa4080573400e0dc9 zang data
    # print(dataset[1716][4])
    for i in range(12611, dataset.__len__()):
        print(f"idx: {i}, pc_path:{dataset[i][4]}")
