# Supplementary material for: CrossAlignNet: a self-supervised feature learning framework for 3D point cloud understanding
Source: PeerJ Comput Sci. 2025 Sep 19;11:e3194. doi: 10.7717/peerj-cs.3194 (PMC12453720; doi:10.7717/peerj-cs.3194)
Supplement: Supplemental Information 1 — Data reading, model structure, model training, model testing, and comparison methods [file peerj-cs-11-3194-s001.zip › CrossAlignNet/datasets/ShapeNetViewSampleVisDataset.py]

import os
import random
import time
import torch
import numpy as np
import torch.utils.data as data
import torchvision.transforms as transforms

from datasets.build import DATASETS
from utils.data_utils import load_h5, farthest_point_sample, pc_norm, update_extrinsics
from PIL import Image

img_transforms = transforms.Compose(
    [
        transforms.Resize((224, 224)),
        # transforms.ColorJitter(brightness=0.4, contrast=0.4, saturation=0.4),
        # transforms.RandomHorizontalFlip(),
        transforms.ToTensor(),
        transforms.Normalize([0.485, 0.456, 0.406], [0.229, 0.224, 0.225])
    ]
)

@DATASETS.register_module()
class ShapeNetViewSampleVis(data.Dataset):
    def __init__(self, config):
        # self.data_root = config.DATA_PATH
        self.data_root = '/media/F/wujia/datasets/ShapeNetViewSample'
        self.partition_loc = os.path.join(self.data_root, 'data_split/test_vis.txt')
        # self.partition_loc = os.path.join(self.data_root, 'data_split/train.txt')

        self.rand_view = False
        random.seed(1)
        self.pc_names = self._load_pc_names()
        self.npoints = 2048
        self.permutation = np.arange(self.npoints)


    def _load_pc_names(self):
        with open(self.partition_loc, 'r') as f:
            pc_names = f.read().splitlines()

        return pc_names

    def _get_pc_path(self, model_id_path, view_idx):
        pc_dir = os.path.join(model_id_path, 'pc')
        model_id = model_id_path.split('/')[-1]
        pc_name = f"{model_id}-perview-{view_idx}.h5"
        pc_path = os.path.join(pc_dir, pc_name)
        if os.path.exists(pc_path):
            return pc_path
        else:
            raise FileNotFoundError(
                f"No file found for path {pc_path}")

    def _get_img_path(self, model_id_path, view_idx):
        model_id = model_id_path.split('/')[-1]
        img_name = f"{model_id}-color-{view_idx}.jpg"
        img_path = os.path.join(model_id_path, img_name)
        if os.path.exists(img_path):
            return img_path
        else:
            raise FileNotFoundError(
                f"No file found for path {img_path}")

    def _get_extrinsic_path(self, model_id_path, view_idx):
        extrinsic_name = f"extrinsic-{view_idx}.txt"
        extrinsic_path = os.path.join(model_id_path, extrinsic_name)
        if os.path.exists(extrinsic_path):
            return extrinsic_path
        else:
            raise FileNotFoundError(
                f"No file found for path {extrinsic_path}")


    def pc_norm(self, pc):
        """ pc: NxC, return NxC """
        centroid = np.mean(pc, axis=0)
        pc = pc - centroid
        m = np.max(np.sqrt(np.sum(pc**2, axis=1)))
        pc = pc / m
        return pc

    def random_sample(self, pc, num):
        np.random.shuffle(self.permutation)
        pc = pc[self.permutation[:num]]
        return pc

    def __getitem__(self, item):
        # '03938244-f7a1abde2723321e8bd9de6b28931bb0-perview-3.h5'
        pc_name = self.pc_names[item]
        pc_category_id, pc_model_id = pc_name.split('-')[0], pc_name.split('-')[1]
        # '/media/F/wujia/datasets/ShapeNetRandView/03938244/f7a1abde2723321e8bd9de6b28931bb0'
        # '03001627-u6028f63e-4111-4412-9098-fe5f4f0c7c83-perview-3.h5' remove
        # '03001627-u481ebf18-4bbb-4b49-90c9-7a1e9348b647-perview-5.h5'
        # 03001627-u45c7b89f-d996-4c29-aecf-4b760d1fb2b6-perview-1.h5
        model_id_path = os.path.join(self.data_root, pc_category_id, pc_model_id)
        view_idx = pc_name.split('-')[-1].split('.')[0]

        pc_path = os.path.join(model_id_path, pc_name)
        # print(pc_path)
        img_path = self._get_img_path(model_id_path, view_idx)

        intrinsic_path = os.path.join(model_id_path, "intrinsic.txt")
        intrinsic = np.loadtxt(intrinsic_path)

        extrinsic_path = self._get_extrinsic_path(model_id_path, view_idx)

        extrinsic = np.loadtxt(extrinsic_path)

        pc = load_h5(pc_path)

        if pc.shape[0] != 2048:
            raise FileNotFoundError(
                f"This pc shape is error! for pc path {pc_path}")

        points = pc_norm(pc)
        # to tensor
        points = torch.from_numpy(points).float()

        # update extrinsic
        extrinsic = update_extrinsics(extrinsic, pc)

        img = Image.open(img_path).convert('RGB')  # (640, 640)
        img = img_transforms(img)

        return pc_category_id, pc_model_id, (points, img, intrinsic, extrinsic) #, pc_path

    def __len__(self):
        return len(self.pc_names)

if __name__ == '__main__':
    dataset = ShapeNetViewSampleVis(config=None)
    # len = dataset.__len__()
    print(dataset.__len__())
    # 93078952823dddaa5e56625f6688e473 remove next space
    # dirtiy
    for i in range(0, dataset.__len__()):
        print(f"idx: {i}, pc_path:{dataset[i][4]}")
