# Supplementary material for: CrossAlignNet: a self-supervised feature learning framework for 3D point cloud understanding
Source: PeerJ Comput Sci. 2025 Sep 19;11:e3194. doi: 10.7717/peerj-cs.3194 (PMC12453720; doi:10.7717/peerj-cs.3194)
Supplement: Supplemental Information 1 — Data reading, model structure, model training, model testing, and comparison methods [file peerj-cs-11-3194-s001.zip › CrossAlignNet/extensions/emd/cuda/emd.cpp]

#ifndef _EMD
#define _EMD

#include <vector>
#include <torch/extension.h>

//CUDA declarations
at::Tensor ApproxMatchForward(
    const at::Tensor xyz1,
    const at::Tensor xyz2);

at::Tensor MatchCostForward(
    const at::Tensor xyz1,
    const at::Tensor xyz2,
    const at::Tensor match);

std::vector<at::Tensor> MatchCostBackward(
    const at::Tensor grad_cost,
    const at::Tensor xyz1,
    const at::Tensor xyz2,
    const at::Tensor match);

PYBIND11_MODULE(TORCH_EXTENSION_NAME, m) {
  m.def("approxmatch_forward", &ApproxMatchForward,"ApproxMatch forward (CUDA)");
  m.def("matchcost_forward", &MatchCostForward,"MatchCost forward (CUDA)");
  m.def("matchcost_backward", &MatchCostBackward,"MatchCost backward (CUDA)");
}

#endif
