# Supplementary material for: CrossAlignNet: a self-supervised feature learning framework for 3D point cloud understanding
Source: PeerJ Comput Sci. 2025 Sep 19;11:e3194. doi: 10.7717/peerj-cs.3194 (PMC12453720; doi:10.7717/peerj-cs.3194)
Supplement: Supplemental Information 1 — Data reading, model structure, model training, model testing, and comparison methods [file peerj-cs-11-3194-s001.zip › CrossAlignNet/extensions/emd/setup.py]

"""Setup extension

Notes:
    If extra_compile_args is provided, you need to provide different instances for different extensions.
    Refer to https://github.com/pytorch/pytorch/issues/20169

"""

from setuptools import setup
from torch.utils.cpp_extension import BuildExtension, CUDAExtension


setup(
    name='emd_ext',
    ext_modules=[
        CUDAExtension(
            name='emd_cuda',
            sources=[
                'cuda/emd.cpp',
                'cuda/emd_kernel.cu',
            ],
            extra_compile_args={'cxx': ['-g'], 'nvcc': ['-O2']}
        ),
    ],
    cmdclass={
        'build_ext': BuildExtension
    })
