# Supplementary material for: CrossAlignNet: a self-supervised feature learning framework for 3D point cloud understanding
Source: PeerJ Comput Sci. 2025 Sep 19;11:e3194. doi: 10.7717/peerj-cs.3194 (PMC12453720; doi:10.7717/peerj-cs.3194)
Supplement: Supplemental Information 1 — Data reading, model structure, model training, model testing, and comparison methods [file peerj-cs-11-3194-s001.zip › CrossAlignNet/extensions/emd/emd_ext.egg-info/SOURCES.txt]

README.md
setup.py
cuda/emd.cpp
cuda/emd_kernel.cu
emd_ext.egg-info/PKG-INFO
emd_ext.egg-info/SOURCES.txt
emd_ext.egg-info/dependency_links.txt
emd_ext.egg-info/top_level.txt
