# Supplementary material for: CrossAlignNet: a self-supervised feature learning framework for 3D point cloud understanding
Source: PeerJ Comput Sci. 2025 Sep 19;11:e3194. doi: 10.7717/peerj-cs.3194 (PMC12453720; doi:10.7717/peerj-cs.3194)
Supplement: Supplemental Information 1 — Data reading, model structure, model training, model testing, and comparison methods [file peerj-cs-11-3194-s001.zip › CrossAlignNet/extensions/chamfer_dist/test.py]

# -*- coding: utf-8 -*-
# @Author: Haozhe Xie
# @Date:   2019-12-10 10:38:01
# @Last Modified by:   Haozhe Xie
# @Last Modified time: 2019-12-26 14:21:36
# @Email:  cshzxie@gmail.com
#
# Note:
# - Replace float -> double, kFloat -> kDouble in chamfer.cu

import os
import sys
import torch
import unittest


from torch.autograd import gradcheck

sys.path.append(os.path.abspath(os.path.join(os.path.dirname(__file__), os.path.pardir, os.path.pardir)))
from extensions.chamfer_dist import ChamferFunction


class ChamferDistanceTestCase(unittest.TestCase):
    def test_chamfer_dist(self):
        x = torch.rand(4, 64, 3).double()
        y = torch.rand(4, 128, 3).double()
        x.requires_grad = True
        y.requires_grad = True
        print(gradcheck(ChamferFunction.apply, [x.cuda(), y.cuda()]))


if __name__ == '__main__':
    # unittest.main()
    import pdb
    x = torch.rand(32,128,3)
    y = torch.rand(32,128,3)
    pdb.set_trace()
