# Supplementary material for: CrossAlignNet: a self-supervised feature learning framework for 3D point cloud understanding
Source: PeerJ Comput Sci. 2025 Sep 19;11:e3194. doi: 10.7717/peerj-cs.3194 (PMC12453720; doi:10.7717/peerj-cs.3194)
Supplement: Supplemental Information 1 — Data reading, model structure, model training, model testing, and comparison methods [file peerj-cs-11-3194-s001.zip › CrossAlignNet/extensions/chamfer_dist/setup.py]

# -*- coding: utf-8 -*-
# @Author: Haozhe Xie
# @Date:   2019-08-07 20:54:24
# @Last Modified by:   Haozhe Xie
# @Last Modified time: 2019-12-10 10:04:25
# @Email:  cshzxie@gmail.com

from setuptools import setup
from torch.utils.cpp_extension import BuildExtension, CUDAExtension

setup(name='chamfer',
      version='2.0.0',
      ext_modules=[
          CUDAExtension('chamfer', [
              'chamfer_cuda.cpp',
              'chamfer.cu',
          ]),
      ],
      cmdclass={'build_ext': BuildExtension})
