# Supplementary material for: CrossAlignNet: a self-supervised feature learning framework for 3D point cloud understanding
Source: PeerJ Comput Sci. 2025 Sep 19;11:e3194. doi: 10.7717/peerj-cs.3194 (PMC12453720; doi:10.7717/peerj-cs.3194)
Supplement: Supplemental Information 1 — Data reading, model structure, model training, model testing, and comparison methods [file peerj-cs-11-3194-s001.zip › CrossAlignNet/models/build.py]

from utils import registry


MODELS = registry.Registry('models')


def build_model_from_cfg(cfg, **kwargs):
    """
    Build a dataset, defined by `dataset_name`.
    Args:
        cfg (eDICT): 
    Returns:
        Dataset: a constructed dataset specified by dataset_name.
    """
    return MODELS.build(cfg, **kwargs)
