# Supplementary material for: CrossAlignNet: a self-supervised feature learning framework for 3D point cloud understanding
Source: PeerJ Comput Sci. 2025 Sep 19;11:e3194. doi: 10.7717/peerj-cs.3194 (PMC12453720; doi:10.7717/peerj-cs.3194)
Supplement: Supplemental Information 1 — Data reading, model structure, model training, model testing, and comparison methods [file peerj-cs-11-3194-s001.zip › CrossAlignNet/models/components/mae/util/lars.py]

# Copyright (c) Meta Platforms, Inc. and affiliates.
# All rights reserved.

# This source code is licensed under the license found in the
# LICENSE file in the root directory of this source tree.
# --------------------------------------------------------
# LARS optimizer, implementation from MoCo v3:
# https://github.com/facebookresearch/moco-v3
# --------------------------------------------------------

import torch


class LARS(torch.optim.Optimizer):
    """
    LARS optimizer, no rate scaling or weight decay for parameters <= 1D.
    """
    def __init__(self, params, lr=0, weight_decay=0, momentum=0.9, trust_coefficient=0.001):
        defaults = dict(lr=lr, weight_decay=weight_decay, momentum=momentum, trust_coefficient=trust_coefficient)
        super().__init__(params, defaults)

    @torch.no_grad()
    def step(self):
        for g in self.param_groups:
            for p in g['params']:
                dp = p.grad

                if dp is None:
                    continue

                if p.ndim > 1: # if not normalization gamma/beta or bias
                    dp = dp.add(p, alpha=g['weight_decay'])
                    param_norm = torch.norm(p)
                    update_norm = torch.norm(dp)
                    one = torch.ones_like(param_norm)
                    q = torch.where(param_norm > 0.,
                                    torch.where(update_norm > 0,
                                    (g['trust_coefficient'] * param_norm / update_norm), one),
                                    one)
                    dp = dp.mul(q)

                param_state = self.state[p]
                if 'mu' not in param_state:
                    param_state['mu'] = torch.zeros_like(p)
                mu = param_state['mu']
                mu.mul_(g['momentum']).add_(dp)
                p.add_(mu, alpha=-g['lr'])
