# Supplementary material for: CrossAlignNet: a self-supervised feature learning framework for 3D point cloud understanding
Source: PeerJ Comput Sci. 2025 Sep 19;11:e3194. doi: 10.7717/peerj-cs.3194 (PMC12453720; doi:10.7717/peerj-cs.3194)
Supplement: Supplemental Information 1 — Data reading, model structure, model training, model testing, and comparison methods [file peerj-cs-11-3194-s001.zip › CrossAlignNet/models/components/DecoderBlock.py]

import torch.nn as nn
from torch import Tensor
from typing import Optional

class DecoderBlock(nn.Module):
    r"""TransformerDecoderLayer is made up of self-attn, multi-head-attn and feedforward network.
    This standard decoder layer is based on the paper "Attention Is All You Need".
    Ashish Vaswani, Noam Shazeer, Niki Parmar, Jakob Uszkoreit, Llion Jones, Aidan N Gomez,
    Lukasz Kaiser, and Illia Polosukhin. 2017. Attention is all you need. In Advances in
    Neural Information Processing Systems, pages 6000-6010. Users may modify or implement
    in a different way during application.

    Args:
        d_model: the number of expected features in the input (required).
        nhead: the number of heads in the multiheadattention models (required).
        dim_feedforward: the dimension of the feedforward network model (default=2048).
        dropout: the dropout value (default=0.1).
        activation: the activation function of the intermediate layer, can be a string
            ("relu" or "gelu") or a unary callable. Default: relu
        layer_norm_eps: the eps value in layer normalization components (default=1e-5).
        batch_first: If ``True``, then the input and output tensors are provided
            as (batch, seq, feature). Default: ``False`` (seq, batch, feature).
        norm_first: if ``True``, layer norm is done prior to self attention, multihead
            attention and feedforward operations, respectively. Otherwise it's done after.
            Default: ``False`` (after).

    Examples::
        >>> decoder_layer = nn.TransformerDecoderLayer(d_model=512, nhead=8)
        >>> memory = torch.rand(10, 32, 512)
        >>> tgt = torch.rand(20, 32, 512)
        >>> out = decoder_layer(tgt, memory)

    Alternatively, when ``batch_first`` is ``True``:
        >>> decoder_layer = nn.TransformerDecoderLayer(d_model=512, nhead=8, batch_first=True)
        >>> memory = torch.rand(32, 10, 512)
        >>> tgt = torch.rand(32, 20, 512)
        >>> out = decoder_layer(tgt, memory)
    """
    __constants__ = ['batch_first', 'norm_first']

    def __init__(self, d_model: int, nhead: int, dim_feedforward: int = 2048, dropout: float = 0.1, activation = nn.GELU,
                 layer_norm_eps: float = 1e-6, batch_first: bool = True, norm_first: bool = False,
                 device=None, dtype=None) -> None:
        factory_kwargs = {'device': device, 'dtype': dtype}
        super().__init__()
        self.self_attn = nn.MultiheadAttention(d_model, nhead, dropout=dropout, batch_first=batch_first,
                                            **factory_kwargs)
        self.multihead_attn = nn.MultiheadAttention(d_model, nhead, dropout=dropout, batch_first=batch_first,
                                                 **factory_kwargs)
        # Implementation of Feedforward model
        self.linear1 = nn.Linear(d_model, dim_feedforward, **factory_kwargs)
        self.dropout = nn.Dropout(dropout)
        self.linear2 = nn.Linear(dim_feedforward, d_model, **factory_kwargs)

        self.norm_first = norm_first
        self.norm1 = nn.LayerNorm(d_model, eps=layer_norm_eps, **factory_kwargs)
        self.norm2 = nn.LayerNorm(d_model, eps=layer_norm_eps, **factory_kwargs)
        self.norm3 = nn.LayerNorm(d_model, eps=layer_norm_eps, **factory_kwargs)
        self.dropout1 = nn.Dropout(dropout)
        self.dropout2 = nn.Dropout(dropout)
        self.dropout3 = nn.Dropout(dropout)

        # Legacy string support for activation function.
        self.activation = activation()


    def forward(
        self,
        tgt: Tensor,        # f2
        memory: Tensor,     # f1
        tgt_mask: Optional[Tensor] = None,
        memory_mask: Optional[Tensor] = None,
        tgt_key_padding_mask: Optional[Tensor] = None,
        memory_key_padding_mask: Optional[Tensor] = None,
        tgt_is_causal: bool = False,
        memory_is_causal: bool = False,
    ) -> Tensor:
        r"""Pass the inputs (and mask) through the decoder layer.

        Args:
            tgt: the sequence to the decoder layer (required).
            memory: the sequence from the last layer of the encoder (required).
            tgt_mask: the mask for the tgt sequence (optional).
            memory_mask: the mask for the memory sequence (optional).
            tgt_key_padding_mask: the mask for the tgt keys per batch (optional).
            memory_key_padding_mask: the mask for the memory keys per batch (optional).
            tgt_is_causal: If specified, applies a causal mask as tgt mask.
                Mutually exclusive with providing tgt_mask. Default: ``False``.
            memory_is_causal: If specified, applies a causal mask as tgt mask.
                Mutually exclusive with providing memory_mask. Default: ``False``.
        Shape:
            see the docs in Transformer class.
        """
        # see Fig. 1 of https://arxiv.org/pdf/2002.04745v1.pdf

        x = tgt
        if self.norm_first:
            x = x + self._mha_block(self.norm2(x), memory, memory_mask, memory_key_padding_mask, memory_is_causal)
            x = x + self._ff_block(self.norm3(x))
            x = x + self._sa_block(self.norm1(x), tgt_mask, tgt_key_padding_mask, tgt_is_causal)
        else:
            x = self.norm2(x + self._mha_block(x, memory, memory_mask, memory_key_padding_mask, memory_is_causal))
            x = self.norm3(x + self._ff_block(x))
            x = self.norm1(x + self._sa_block(x, tgt_mask, tgt_key_padding_mask, tgt_is_causal))

        return x


    # self-attention block
    def _sa_block(self, x: Tensor,
                  attn_mask: Optional[Tensor], key_padding_mask: Optional[Tensor], is_causal: bool = False) -> Tensor:
        x = self.self_attn(x, x, x,
                           attn_mask=attn_mask,
                           key_padding_mask=key_padding_mask,
                           need_weights=False,
                           is_causal=is_causal)[0]
        return self.dropout1(x)

    # multihead attention block
    def _mha_block(self, x: Tensor, mem: Tensor,
                   attn_mask: Optional[Tensor], key_padding_mask: Optional[Tensor], is_causal: bool = False) -> Tensor:
        x = self.multihead_attn(x, mem, mem,
                                attn_mask=attn_mask,
                                key_padding_mask=key_padding_mask,
                                need_weights=False,
                                is_causal=is_causal)[0]
        return self.dropout2(x)

    # feed forward block
    def _ff_block(self, x: Tensor) -> Tensor:
        x = self.linear2(self.dropout(self.activation(self.linear1(x))))
        return self.dropout3(x)
