# Supplementary material for: CrossAlignNet: a self-supervised feature learning framework for 3D point cloud understanding
Source: PeerJ Comput Sci. 2025 Sep 19;11:e3194. doi: 10.7717/peerj-cs.3194 (PMC12453720; doi:10.7717/peerj-cs.3194)
Supplement: Supplemental Information 1 — Data reading, model structure, model training, model testing, and comparison methods [file peerj-cs-11-3194-s001.zip › CrossAlignNet/models/CrossSiamese_MAE.py]

from functools import partial

import torch
import torch.nn as nn
import torch.nn.functional as F
import timm
from lightly.loss import NTXentLoss
from timm.models.layers import DropPath, trunc_normal_
import numpy as np

from models.ImgMAE import ImgMAE
from models.build import MODELS
from utils import misc
from utils.checkpoint import get_missing_parameters_message, get_unexpected_parameters_message
from utils.logger import *
import random
from knn_cuda import KNN
from extensions.chamfer_dist import ChamferDistanceL1, ChamferDistanceL2
from models.components import DecoderBlock
from timm.models.vision_transformer import PatchEmbed, Block


class Encoder(nn.Module):   ## Embedding module
    def __init__(self, encoder_channel):
        super().__init__()
        self.encoder_channel = encoder_channel
        self.first_conv = nn.Sequential(
            nn.Conv1d(3, 128, 1),
            nn.BatchNorm1d(128),
            nn.ReLU(inplace=True),
            nn.Conv1d(128, 256, 1)
        )
        self.second_conv = nn.Sequential(
            nn.Conv1d(512, 512, 1),
            nn.BatchNorm1d(512),
            nn.ReLU(inplace=True),
            nn.Conv1d(512, self.encoder_channel, 1)
        )

    def forward(self, point_groups):
        '''
            point_groups : B G N 3
            -----------------
            feature_global : B G C
        '''
        bs, g, n , _ = point_groups.shape
        point_groups = point_groups.reshape(bs * g, n, 3)
        # encoder
        feature = self.first_conv(point_groups.transpose(2,1))  # BG 256 n
        feature_global = torch.max(feature,dim=2,keepdim=True)[0]  # BG 256 1
        feature = torch.cat([feature_global.expand(-1,-1,n), feature], dim=1)# BG 512 n
        feature = self.second_conv(feature) # BG 1024 n
        feature_global = torch.max(feature, dim=2, keepdim=False)[0] # BG 1024
        return feature_global.reshape(bs, g, self.encoder_channel)


class Group(nn.Module):  # FPS + KNN
    def __init__(self, num_group, group_size):
        super().__init__()
        self.num_group = num_group
        self.group_size = group_size
        self.knn = KNN(k=self.group_size, transpose_mode=True)

    def forward(self, xyz):
        '''
            input: B N 3
            ---------------------------
            output: B G M 3
            center : B G 3
        '''
        batch_size, num_points, _ = xyz.shape
        # fps the centers out
        center = misc.fps(xyz, self.num_group) # B G 3
        # knn to get the neighborhood
        _, idx = self.knn(xyz, center) # B G M
        assert idx.size(1) == self.num_group
        assert idx.size(2) == self.group_size
        idx_base = torch.arange(0, batch_size, device=xyz.device).view(-1, 1, 1) * num_points
        idx = idx + idx_base
        idx = idx.view(-1)
        neighborhood = xyz.view(batch_size * num_points, -1)[idx, :]
        neighborhood = neighborhood.view(batch_size, self.num_group, self.group_size, 3).contiguous()
        # normalize
        neighborhood = neighborhood - center.unsqueeze(2)
        return neighborhood, center


## Transformers
class Mlp(nn.Module):
    def __init__(self, in_features, hidden_features=None, out_features=None, act_layer=nn.GELU, drop=0.):
        super().__init__()
        out_features = out_features or in_features
        hidden_features = hidden_features or in_features
        self.fc1 = nn.Linear(in_features, hidden_features)
        self.act = act_layer()
        self.fc2 = nn.Linear(hidden_features, out_features)
        self.drop = nn.Dropout(drop)

    def forward(self, x):
        x = self.fc1(x)
        x = self.act(x)
        x = self.drop(x)
        x = self.fc2(x)
        x = self.drop(x)
        return x


class Attention(nn.Module):
    def __init__(self, dim, num_heads=8, qkv_bias=False, qk_scale=None, attn_drop=0., proj_drop=0.):
        super().__init__()
        self.num_heads = num_heads
        head_dim = dim // num_heads
        # NOTE scale factor was wrong in my original version, can set manually to be compat with prev weights
        self.scale = qk_scale or head_dim ** -0.5
        self.qkv = nn.Linear(dim, dim * 3, bias=qkv_bias)
        self.attn_drop = nn.Dropout(attn_drop)
        self.proj = nn.Linear(dim, dim)
        self.proj_drop = nn.Dropout(proj_drop)

    def forward(self, x):
        B, N, C = x.shape
        qkv = self.qkv(x).reshape(B, N, 3, self.num_heads, C // self.num_heads).permute(2, 0, 3, 1, 4)
        q, k, v = qkv[0], qkv[1], qkv[2]   # make torchscript happy (cannot use tensor as tuple)

        attn = (q @ k.transpose(-2, -1)) * self.scale
        attn = attn.softmax(dim=-1)
        attn = self.attn_drop(attn)

        x = (attn @ v).transpose(1, 2).reshape(B, N, C)
        x = self.proj(x)
        x = self.proj_drop(x)
        return x


class Block(nn.Module):
    def __init__(self, dim, num_heads, mlp_ratio=4., qkv_bias=False, qk_scale=None, drop=0., attn_drop=0.,
                 drop_path=0., act_layer=nn.GELU, norm_layer=nn.LayerNorm):
        super().__init__()
        self.norm1 = norm_layer(dim)

        # NOTE: drop path for stochastic depth, we shall see if this is better than dropout here
        self.drop_path = DropPath(drop_path) if drop_path > 0. else nn.Identity()
        self.norm2 = norm_layer(dim)
        mlp_hidden_dim = int(dim * mlp_ratio)
        self.mlp = Mlp(in_features=dim, hidden_features=mlp_hidden_dim, act_layer=act_layer, drop=drop)

        self.attn = Attention(
            dim, num_heads=num_heads, qkv_bias=qkv_bias, qk_scale=qk_scale, attn_drop=attn_drop, proj_drop=drop)

    def forward(self, x):
        x = x + self.drop_path(self.attn(self.norm1(x)))
        x = x + self.drop_path(self.mlp(self.norm2(x)))
        return x


class TransformerEncoder(nn.Module):
    def __init__(self, embed_dim=768, depth=4, num_heads=12, mlp_ratio=4., qkv_bias=False, qk_scale=None,
                 drop_rate=0., attn_drop_rate=0., drop_path_rate=0.):
        super().__init__()

        self.blocks = nn.ModuleList([
            Block(
                dim=embed_dim, num_heads=num_heads, mlp_ratio=mlp_ratio, qkv_bias=qkv_bias, qk_scale=qk_scale,
                drop=drop_rate, attn_drop=attn_drop_rate,
                drop_path = drop_path_rate[i] if isinstance(drop_path_rate, list) else drop_path_rate
                )
            for i in range(depth)])

    def forward(self, x, pos):
        for _, block in enumerate(self.blocks):
            x = block(x + pos)
        return x


class TransformerDecoder(nn.Module):
    def __init__(self, embed_dim=384, depth=4, num_heads=6, mlp_ratio=4., qkv_bias=False, qk_scale=None,
                 drop_rate=0., attn_drop_rate=0., drop_path_rate=0.1, norm_layer=nn.LayerNorm):
        super().__init__()
        # self.blocks = nn.ModuleList([
        #     Block(
        #         dim=embed_dim, num_heads=num_heads, mlp_ratio=mlp_ratio, qkv_bias=qkv_bias, qk_scale=qk_scale,
        #         drop=drop_rate, attn_drop=attn_drop_rate,
        #         drop_path=drop_path_rate[i] if isinstance(drop_path_rate, list) else drop_path_rate
        #     )
        #     for i in range(depth)])

        self.blocks = nn.ModuleList([
            DecoderBlock(embed_dim, num_heads)     # num_heads: default=6
            for _ in range(depth)
        ])

        self.norm = norm_layer(embed_dim)
        self.head = nn.Identity()

        self.apply(self._init_weights)

    def _init_weights(self, m):
        if isinstance(m, nn.Linear):
            nn.init.xavier_uniform_(m.weight)
            if isinstance(m, nn.Linear) and m.bias is not None:
                nn.init.constant_(m.bias, 0)
        elif isinstance(m, nn.LayerNorm):
            nn.init.constant_(m.bias, 0)
            nn.init.constant_(m.weight, 1.0)

    def forward(self, x_mask_full, pos, x_unmaksed_full, return_token_num):
        for _, block in enumerate(self.blocks):
            x_mask_full = block(x_mask_full + pos, x_unmaksed_full)  # q: x_mask_full, kv: x_unmaksed_full

        x_mask_full = self.head(self.norm(x_mask_full[:, -return_token_num:]))  # only return the mask tokens predict pixel
        return x_mask_full


# Pretrain model
class MaskTransformer(nn.Module):
    def __init__(self, config, **kwargs):
        super().__init__()
        self.config = config
        # define the transformer argparse
        self.mask_ratio = config.transformer_config.mask_ratio
        self.trans_dim = config.transformer_config.trans_dim
        self.depth = config.transformer_config.depth
        self.drop_path_rate = config.transformer_config.drop_path_rate
        self.num_heads = config.transformer_config.num_heads
        print_log(f'[args] {config.transformer_config}', logger='Transformer')
        # embedding
        self.encoder_dims = config.transformer_config.encoder_dims
        self.encoder = Encoder(encoder_channel=self.encoder_dims)

        self.mask_type = config.transformer_config.mask_type

        self.pos_embed = nn.Sequential(
            nn.Linear(3, 128),
            nn.GELU(),
            nn.Linear(128, self.trans_dim),
        )

        dpr = [x.item() for x in torch.linspace(0, self.drop_path_rate, self.depth)]
        self.blocks = TransformerEncoder(
            embed_dim = self.trans_dim,
            depth = self.depth,
            drop_path_rate = dpr,
            num_heads = self.num_heads,
        )

        self.norm = nn.LayerNorm(self.trans_dim)
        self.apply(self._init_weights)

    def _init_weights(self, m):
        if isinstance(m, nn.Linear):
            trunc_normal_(m.weight, std=.02)
            if isinstance(m, nn.Linear) and m.bias is not None:
                nn.init.constant_(m.bias, 0)
        elif isinstance(m, nn.LayerNorm):
            nn.init.constant_(m.bias, 0)
            nn.init.constant_(m.weight, 1.0)
        elif isinstance(m, nn.Conv1d):
            trunc_normal_(m.weight, std=.02)
            if m.bias is not None:
                nn.init.constant_(m.bias, 0)

    def _mask_center_block(self, center, noaug=False):
        '''
            center : B G 3
            --------------
            mask : B G (bool)
        '''
        # skip the mask
        if noaug or self.mask_ratio == 0:
            return torch.zeros(center.shape[:2]).bool()
        # mask a continuous part
        mask_idx = []
        for points in center:
            # G 3
            points = points.unsqueeze(0)  # 1 G 3
            index = random.randint(0, points.size(1) - 1)
            distance_matrix = torch.norm(points[:, index].reshape(1, 1, 3) - points, p=2,
                                         dim=-1)  # 1 1 3 - 1 G 3 -> 1 G

            idx = torch.argsort(distance_matrix, dim=-1, descending=False)[0]  # G
            ratio = self.mask_ratio
            mask_num = int(ratio * len(idx))
            mask = torch.zeros(len(idx))
            mask[idx[:mask_num]] = 1
            mask_idx.append(mask.bool())

        bool_masked_pos = torch.stack(mask_idx).to(center.device)  # B G

        return bool_masked_pos

    def _mask_center_rand(self, center, noaug = False):
        '''
            center : B G 3
            --------------
            mask : B G (bool)
        '''
        B, G, _ = center.shape
        # skip the mask
        if noaug or self.mask_ratio == 0:
            return torch.zeros(center.shape[:2]).bool()

        self.num_mask = int(self.mask_ratio * G)

        overall_mask = np.zeros([B, G])
        for i in range(B):
            mask = np.hstack([
                np.zeros(G-self.num_mask),
                np.ones(self.num_mask),
            ])
            np.random.shuffle(mask)
            overall_mask[i, :] = mask
        overall_mask = torch.from_numpy(overall_mask).to(torch.bool)

        return overall_mask.to(center.device) # B G

    def forward(self, neighborhood, center, noaug=False):
        # generate mask
        if self.mask_type == 'rand':
            bool_masked_pos = self._mask_center_rand(center, noaug=noaug) # B G
        else:
            bool_masked_pos = self._mask_center_block(center, noaug=noaug)

        group_input_tokens = self.encoder(neighborhood)  #  B G C

        batch_size, seq_len, C = group_input_tokens.size()

        x_vis = group_input_tokens[~bool_masked_pos].reshape(batch_size, -1, C)
        # add pos embedding
        # mask pos center
        masked_center = center[~bool_masked_pos].reshape(batch_size, -1, 3)
        pos = self.pos_embed(masked_center)

        # transformer
        x_vis = self.blocks(x_vis, pos)
        x_vis = self.norm(x_vis)

        return x_vis, bool_masked_pos


@MODELS.register_module()
class CrossSiamese_MAE(nn.Module):
    def __init__(self, config):
        super().__init__()
        print_log(f'[CrossSiamese_MAE] ', logger='CrossSiamese_MAE')
        self.config = config
        self.trans_dim = config.transformer_config.trans_dim
        self.MAE_encoder = MaskTransformer(config)
        self.group_size = config.group_size
        self.num_group = config.num_group
        self.drop_path_rate = config.transformer_config.drop_path_rate
        self.mask_token = nn.Parameter(torch.zeros(1, 1, self.trans_dim))
        self.decoder_pos_embed = nn.Sequential(
            nn.Linear(3, 128),
            nn.GELU(),
            nn.Linear(128, self.trans_dim)
        )

        self.decoder_depth = config.transformer_config.decoder_depth
        self.decoder_num_heads = config.transformer_config.decoder_num_heads
        dpr = [x.item() for x in torch.linspace(0, self.drop_path_rate, self.decoder_depth)]
        self.MAE_decoder = TransformerDecoder(
            embed_dim=self.trans_dim,
            depth=self.decoder_depth,
            drop_path_rate=dpr,
            num_heads=self.decoder_num_heads,
        )


        self.img_model = ImgMAE(
            patch_size=16, embed_dim=384, depth=12, num_heads=6,
            decoder_embed_dim=self.trans_dim, decoder_depth=self.decoder_depth, decoder_num_heads=self.decoder_num_heads,
            mlp_ratio=4, norm_layer=partial(nn.LayerNorm, eps=1e-6))

        print_log(f'[CrossSimese_MAE] divide point cloud into G{self.num_group} x S{self.group_size} points ...', logger ='Point_MAE')
        self.group_divider = Group(num_group=self.num_group, group_size=self.group_size)

        # prediction head
        self.increase_dim = nn.Sequential(
            # nn.Conv1d(self.trans_dim, 1024, 1),
            # nn.BatchNorm1d(1024),
            # nn.LeakyReLU(negative_slope=0.2),
            nn.Conv1d(self.trans_dim, 3*self.group_size, 1)
        )

        trunc_normal_(self.mask_token, std=.02)
        self.loss = config.loss
        # loss
        self.build_loss_func(self.loss)


    def build_loss_func(self, loss_type):
        if loss_type == "cdl1":
            self.loss_func = ChamferDistanceL1().cuda()
        elif loss_type =='cdl2':
            self.loss_func = ChamferDistanceL2().cuda()
        elif loss_type =='sml1':
            self.loss_func = nn.SmoothL1Loss(beta=2).cuda()
        else:
            raise NotImplementedError
            # self.loss_func = emd().cuda()

    def forward_encoder(self, neighborhood, center):
        x_vis, mask = self.MAE_encoder(neighborhood, center)
        return x_vis, mask

    def forward_encoder_no_masking(self, neighborhood, center):
        x_vis, mask = self.MAE_encoder(neighborhood, center, noaug=True)
        return x_vis

    def forward_encoder_block_masking(self, neighborhood, center):
        x_vis, mask = self.MAE_encoder(neighborhood, center)
        return x_vis

    def forward_pc_decoder(self, x_unmasked, x_vis, mask, center):

        B, _, C = x_vis.shape  # B VIS C

        pos_emd_vis = self.decoder_pos_embed(center[~mask]).reshape(B, -1, C)

        pos_emd_mask = self.decoder_pos_embed(center[mask]).reshape(B, -1, C)

        _, N, _ = pos_emd_mask.shape
        mask_token = self.mask_token.expand(B, N, -1)
        x_full = torch.cat([x_vis, mask_token], dim=1)
        pos_full = torch.cat([pos_emd_vis, pos_emd_mask], dim=1)

        x_rec = self.MAE_decoder(x_full, pos_full, x_unmasked, N)

        return x_rec


    def forward(self, pts, imgs, svm = False, vis = False, **kwargs):
        ##### point cloud branch #####
        ##### pc #####
        neighborhood, center = self.group_divider(pts)
        x_vis, mask = self.MAE_encoder(neighborhood, center)

        pc_mask_centers = center[mask]

        img_masked_latent, img_masked_mask, img_masked_ids_restore = self.img_model.forward_encoder(img_masked, 0.95)


        aug_pts, org_pts = pts

        neighborhood, center = self.group_divider(aug_pts)
        pc_vis, pc_mask = self.forward_encoder(neighborhood, center)

        neighborhood_unmask, center_unmask = self.group_divider(org_pts)
        pc_unmasked = self.forward_encoder_no_masking(neighborhood_unmask, center_unmask)

        global_feats_pc = pc_unmasked.mean(1) + pc_unmasked.max(1)[0]

        if svm is True:
            return global_feats_pc

        # img_unmasked, img_masked = imgs
        # img_unmasked = self.img_model.forward_encoder_no_masking(img_unmasked)  # [2, 64+1, 384]
        #
        # global_feats_img = img_unmasked[:, 0, :] + img_unmasked[:, 1:, :].mean(1)

        pc_rec = self.forward_pc_decoder(x_unmasked=pc_unmasked, x_vis=pc_vis, mask=pc_mask, center=center)
        # pc_rec_with_img = self.forward_pc_decoder(x_unmasked=img_unmasked[:, 1:, :], x_vis=pc_vis, mask=pc_mask, center=center)

        B, M, C = pc_rec.shape
        # loss1, rebuild_points = self.forward_pc_rec_loss(B, M, neighborhood, pc_mask, pc_rec)
        loss2, rebuild_points = self.forward_pc_rec_loss(B, M, neighborhood, pc_mask, pc_rec)

        # [2, 64, 384][2, 64] -> [124, 384]
        gt_feats = pc_unmasked[pc_mask]

        loss2 = self.loss_func(pc_rec.reshape(B * M, -1), gt_feats.detach())
        # pc_loss = (loss1 + loss2) / 2
        pc_loss = loss2

        ##### img branch #####
        # [2, 79, 384], [2, 196], [2, 196]
        img_masked_latent, img_masked_mask, img_masked_ids_restore = self.img_model.forward_encoder(img_masked, 0.95)
        # Decoder
        # img_masked_pred = self.img_model.forward_decoder(img_unmasked, img_masked_latent, img_masked_ids_restore)
        # img_masked_pred_with_pc = self.img_model.forward_decoder(pc_unmasked, img_masked_latent, img_masked_ids_restore)

        # Compute loss
        # img_loss1 = self.img_model.forward_loss(img_masked, img_masked_pred, img_masked_mask)
        # img_loss2 = self.img_model.forward_loss(img_masked, img_masked_pred_with_pc, img_masked_mask)

        # loss_cs = NTXentLoss(temperature=0.1).cuda()
        # loss3 = 0.0001 * loss_cs(global_feats_pc, global_feats_img)
        loss3 = torch.tensor(0)

        # img_loss = (img_loss1 + img_loss2) / 2
        img_loss = torch.tensor(0)

        if vis: #visualization
            vis_points = neighborhood[~pc_mask].reshape(B * (self.num_group - M), -1, 3)
            full_vis = vis_points + center[~pc_mask].unsqueeze(1)
            full_rebuild = rebuild_points + center[pc_mask].unsqueeze(1)
            full = torch.cat([full_vis, full_rebuild], dim=0)
            # full_points = torch.cat([rebuild_points,vis_points], dim=0)
            full_center = torch.cat([center[pc_mask], center[~pc_mask]], dim=0)
            # full = full_points + full_center.unsqueeze(1)
            ret2 = full_vis.reshape(-1, 3).unsqueeze(0)
            ret1 = full.reshape(-1, 3).unsqueeze(0)
            # return ret1, ret2
            return ret1, ret2, full_center
        else:
            return pc_loss, img_loss, loss3

    def forward_pc_rec_loss(self, B, M, neighborhood, pc_mask, pc_rec):
        rebuild_points = self.increase_dim(pc_rec.transpose(1, 2)).transpose(1, 2).reshape(B * M, -1, 3)  # B M 1024
        gt_points = neighborhood[pc_mask].reshape(B * M, -1, 3)
        loss1 = self.loss_func(rebuild_points, gt_points)
        return loss1, rebuild_points


# finetune model
# @MODELS.register_module()
class PointTransformer(nn.Module):
    def __init__(self, config, **kwargs):
        super().__init__()
        self.config = config

        self.trans_dim = config.trans_dim
        self.depth = config.depth
        self.drop_path_rate = config.drop_path_rate
        self.cls_dim = config.cls_dim
        self.num_heads = config.num_heads

        self.group_size = config.group_size
        self.num_group = config.num_group
        self.encoder_dims = config.encoder_dims

        self.group_divider = Group(num_group=self.num_group, group_size=self.group_size)

        self.encoder = Encoder(encoder_channel=self.encoder_dims)

        self.cls_token = nn.Parameter(torch.zeros(1, 1, self.trans_dim))
        self.cls_pos = nn.Parameter(torch.randn(1, 1, self.trans_dim))

        self.pos_embed = nn.Sequential(
            nn.Linear(3, 128),
            nn.GELU(),
            nn.Linear(128, self.trans_dim)
        )

        dpr = [x.item() for x in torch.linspace(0, self.drop_path_rate, self.depth)]
        self.blocks = TransformerEncoder(
            embed_dim=self.trans_dim,
            depth=self.depth,
            drop_path_rate=dpr,
            num_heads=self.num_heads,
        )

        self.norm = nn.LayerNorm(self.trans_dim)

        self.cls_head_finetune = nn.Sequential(
                nn.Linear(self.trans_dim * 2, 256),
                nn.BatchNorm1d(256),
                nn.ReLU(inplace=True),
                nn.Dropout(0.5),
                nn.Linear(256, 256),
                nn.BatchNorm1d(256),
                nn.ReLU(inplace=True),
                nn.Dropout(0.5),
                nn.Linear(256, self.cls_dim)
            )

        self.build_loss_func()

        trunc_normal_(self.cls_token, std=.02)
        trunc_normal_(self.cls_pos, std=.02)

    def build_loss_func(self):
        self.loss_ce = nn.CrossEntropyLoss()

    def get_loss_acc(self, ret, gt):
        loss = self.loss_ce(ret, gt.long())
        pred = ret.argmax(-1)
        acc = (pred == gt).sum() / float(gt.size(0))
        return loss, acc * 100

    def load_model_from_ckpt(self, bert_ckpt_path):
        if bert_ckpt_path is not None:
            ckpt = torch.load(bert_ckpt_path)
            base_ckpt = {k.replace("module.", ""): v for k, v in ckpt['base_model'].items()}

            for k in list(base_ckpt.keys()):
                if k.startswith('MAE_encoder') :
                    base_ckpt[k[len('MAE_encoder.'):]] = base_ckpt[k]
                    del base_ckpt[k]
                elif k.startswith('base_model'):
                    base_ckpt[k[len('base_model.'):]] = base_ckpt[k]
                    del base_ckpt[k]

            incompatible = self.load_state_dict(base_ckpt, strict=False)

            if incompatible.missing_keys:
                print_log('missing_keys', logger='Transformer')
                print_log(
                    get_missing_parameters_message(incompatible.missing_keys),
                    logger='Transformer'
                )
            if incompatible.unexpected_keys:
                print_log('unexpected_keys', logger='Transformer')
                print_log(
                    get_unexpected_parameters_message(incompatible.unexpected_keys),
                    logger='Transformer'
                )

            print_log(f'[Transformer] Successful Loading the ckpt from {bert_ckpt_path}', logger='Transformer')
        else:
            print_log('Training from scratch!!!', logger='Transformer')
            self.apply(self._init_weights)

    def _init_weights(self, m):
        if isinstance(m, nn.Linear):
            trunc_normal_(m.weight, std=.02)
            if isinstance(m, nn.Linear) and m.bias is not None:
                nn.init.constant_(m.bias, 0)
        elif isinstance(m, nn.LayerNorm):
            nn.init.constant_(m.bias, 0)
            nn.init.constant_(m.weight, 1.0)
        elif isinstance(m, nn.Conv1d):
            trunc_normal_(m.weight, std=.02)
            if m.bias is not None:
                nn.init.constant_(m.bias, 0)

    def forward(self, pts):

        neighborhood, center = self.group_divider(pts)
        group_input_tokens = self.encoder(neighborhood)  # B G N

        cls_tokens = self.cls_token.expand(group_input_tokens.size(0), -1, -1)
        cls_pos = self.cls_pos.expand(group_input_tokens.size(0), -1, -1)

        pos = self.pos_embed(center)

        x = torch.cat((cls_tokens, group_input_tokens), dim=1)
        pos = torch.cat((cls_pos, pos), dim=1)
        # transformer
        x = self.blocks(x, pos)
        x = self.norm(x)
        concat_f = torch.cat([x[:, 0], x[:, 1:].max(1)[0]], dim=-1)
        ret = self.cls_head_finetune(concat_f)
        return ret


class transformer_config:
    mask_ratio = 0.98
    mask_type = 'rand'
    trans_dim = 384
    encoder_dims = 384
    depth = 12
    drop_path_rate = 0.1
    num_heads = 6
    decoder_depth = 4
    decoder_num_heads = 6

class config:
    group_size = 32
    num_group = 64
    loss = "sml1"

    # transformer_config
    transformer_config = transformer_config()


if __name__ == '__main__':
    pc1 = torch.rand([2, 2048, 3]).cuda()
    pc2 = torch.rand([2, 2048, 3]).cuda()
    imgs = (torch.rand([2, 3, 144, 144]).cuda(), torch.rand([2, 3, 144, 144]).cuda())
    config = config()
    model = CrossSiamese_MAE(config).cuda()
    out = model((pc1, pc2), imgs, svm=False)
    print(out)
    print(out[0].shape)
    print(out[1].shape)
