# Supplementary material for: CrossAlignNet: a self-supervised feature learning framework for 3D point cloud understanding
Source: PeerJ Comput Sci. 2025 Sep 19;11:e3194. doi: 10.7717/peerj-cs.3194 (PMC12453720; doi:10.7717/peerj-cs.3194)
Supplement: Supplemental Information 1 — Data reading, model structure, model training, model testing, and comparison methods [file peerj-cs-11-3194-s001.zip › CrossAlignNet/segmentation/models/pt.py]

import torch
import torch.nn as nn
import torch.nn.functional as F
from timm.models.layers import DropPath, trunc_normal_
from logger import get_missing_parameters_message, get_unexpected_parameters_message

from pointnet2_ops import pointnet2_utils
from knn_cuda import KNN
from pointnet2_utils import PointNetFeaturePropagation

def fps(data, number):
    '''
        data B N 3
        number int
    '''
    fps_idx = pointnet2_utils.furthest_point_sample(data, number)
    fps_data = pointnet2_utils.gather_operation(data.transpose(1, 2).contiguous(), fps_idx).transpose(1, 2).contiguous()
    return fps_data


class Group(nn.Module):
    def __init__(self, num_group, group_size):
        super().__init__()
        self.num_group = num_group
        self.group_size = group_size
        self.knn = KNN(k=self.group_size, transpose_mode=True)

    def forward(self, xyz):
        '''
            input: B N 3
            ---------------------------
            output: B G M 3
            center : B G 3
        '''
        batch_size, num_points, _ = xyz.shape
        # fps the centers out
        center = fps(xyz, self.num_group)  # B G 3
        # knn to get the neighborhood
        _, idx = self.knn(xyz, center)  # B G M
        assert idx.size(1) == self.num_group
        assert idx.size(2) == self.group_size
        idx_base = torch.arange(0, batch_size, device=xyz.device).view(-1, 1, 1) * num_points
        idx = idx + idx_base
        idx = idx.view(-1)
        neighborhood = xyz.view(batch_size * num_points, -1)[idx, :]
        neighborhood = neighborhood.view(batch_size, self.num_group, self.group_size, 3).contiguous()
        # normalize
        neighborhood = neighborhood - center.unsqueeze(2)
        return neighborhood, center


class Encoder(nn.Module):
    def __init__(self, encoder_channel):
        super().__init__()
        self.encoder_channel = encoder_channel
        self.first_conv = nn.Sequential(
            nn.Conv1d(3, 128, 1),
            nn.BatchNorm1d(128),
            nn.ReLU(inplace=True),
            nn.Conv1d(128, 256, 1)
        )
        self.second_conv = nn.Sequential(
            nn.Conv1d(512, 512, 1),
            nn.BatchNorm1d(512),
            nn.ReLU(inplace=True),
            nn.Conv1d(512, self.encoder_channel, 1)
        )

    def forward(self, point_groups):
        '''
            point_groups : B G N 3
            -----------------
            feature_global : B G C
        '''
        bs, g, n, _ = point_groups.shape
        point_groups = point_groups.reshape(bs * g, n, 3)
        # encoder
        feature = self.first_conv(point_groups.transpose(2, 1))
        feature_global = torch.max(feature, dim=2, keepdim=True)[0]
        feature = torch.cat([feature_global.expand(-1, -1, n), feature], dim=1)
        feature = self.second_conv(feature)
        feature_global = torch.max(feature, dim=2, keepdim=False)[0]
        return feature_global.reshape(bs, g, self.encoder_channel)


class Mlp(nn.Module):
    def __init__(self, in_features, hidden_features=None, out_features=None, act_layer=nn.GELU, drop=0.):
        super().__init__()
        out_features = out_features or in_features
        hidden_features = hidden_features or in_features
        self.fc1 = nn.Linear(in_features, hidden_features)
        self.act = act_layer()
        self.fc2 = nn.Linear(hidden_features, out_features)
        self.drop = nn.Dropout(drop)

    def forward(self, x):
        x = self.fc1(x)
        x = self.act(x)
        x = self.drop(x)
        x = self.fc2(x)
        x = self.drop(x)
        return x


class Attention(nn.Module):
    def __init__(self, dim, num_heads=8, qkv_bias=False, qk_scale=None, attn_drop=0., proj_drop=0.):
        super().__init__()
        self.num_heads = num_heads
        head_dim = dim // num_heads
        # NOTE scale factor was wrong in my original version, can set manually to be compat with prev weights
        self.scale = qk_scale or head_dim ** -0.5

        self.qkv = nn.Linear(dim, dim * 3, bias=qkv_bias)
        self.attn_drop = nn.Dropout(attn_drop)
        self.proj = nn.Linear(dim, dim)
        self.proj_drop = nn.Dropout(proj_drop)

    def forward(self, x):
        B, N, C = x.shape
        qkv = self.qkv(x).reshape(B, N, 3, self.num_heads, C // self.num_heads).permute(2, 0, 3, 1, 4)
        q, k, v = qkv[0], qkv[1], qkv[2]  # make torchscript happy (cannot use tensor as tuple)

        attn = (q * self.scale) @ k.transpose(-2, -1)
        attn = attn.softmax(dim=-1)
        attn = self.attn_drop(attn)

        x = (attn @ v).transpose(1, 2).reshape(B, N, C)
        x = self.proj(x)
        x = self.proj_drop(x)
        return x


class Block(nn.Module):
    def __init__(self, dim, num_heads, mlp_ratio=4., qkv_bias=False, qk_scale=None, drop=0., attn_drop=0.,
                 drop_path=0., act_layer=nn.GELU, norm_layer=nn.LayerNorm):
        super().__init__()
        self.norm1 = norm_layer(dim)
        self.drop_path = DropPath(drop_path) if drop_path > 0. else nn.Identity()
        self.norm2 = norm_layer(dim)
        mlp_hidden_dim = int(dim * mlp_ratio)
        self.mlp = Mlp(in_features=dim, hidden_features=mlp_hidden_dim, act_layer=act_layer, drop=drop)

        self.attn = Attention(
            dim, num_heads=num_heads, qkv_bias=qkv_bias, qk_scale=qk_scale, attn_drop=attn_drop, proj_drop=drop)

    def forward(self, x):
        x = x + self.drop_path(self.attn(self.norm1(x)))
        x = x + self.drop_path(self.mlp(self.norm2(x)))
        return x


class TransformerEncoder(nn.Module):
    """ Transformer Encoder without hierarchical structure
    """

    def __init__(self, embed_dim=768, depth=4, num_heads=12, mlp_ratio=4., qkv_bias=False, qk_scale=None,
                 drop_rate=0., attn_drop_rate=0., drop_path_rate=0.):
        super().__init__()

        self.blocks = nn.ModuleList([
            Block(
                dim=embed_dim, num_heads=num_heads, mlp_ratio=mlp_ratio, qkv_bias=qkv_bias, qk_scale=qk_scale,
                drop=drop_rate, attn_drop=attn_drop_rate,
                drop_path=drop_path_rate[i] if isinstance(drop_path_rate, list) else drop_path_rate
            )
            for i in range(depth)])

    def forward(self, x, pos):
        feature_list = []
        fetch_idx = [3, 7, 11]
        for i, block in enumerate(self.blocks):
            x = block(x + pos)
            if i in fetch_idx:
                feature_list.append(x)
        return feature_list


class get_model(nn.Module):
    def __init__(self, cls_dim):
        super().__init__()

        self.trans_dim = 384
        self.depth = 12
        self.drop_path_rate = 0.1
        self.cls_dim = cls_dim
        self.num_heads = 6

        self.group_size = 32
        self.num_group = 128
        # grouper
        self.group_divider = Group(num_group=self.num_group, group_size=self.group_size)
        # define the encoder
        self.encoder_dims = 384
        self.encoder = Encoder(encoder_channel=self.encoder_dims)
        # bridge encoder and transformer

        self.pos_embed = nn.Sequential(
            nn.Linear(3, 128),
            nn.GELU(),
            nn.Linear(128, self.trans_dim)
        )

        dpr = [x.item() for x in torch.linspace(0, self.drop_path_rate, self.depth)]
        self.blocks = TransformerEncoder(
            embed_dim=self.trans_dim,
            depth=self.depth,
            drop_path_rate=dpr,
            num_heads=self.num_heads
        )

        self.norm = nn.LayerNorm(self.trans_dim)

        self.label_conv = nn.Sequential(nn.Conv1d(16, 64, kernel_size=1, bias=False),
                                   nn.BatchNorm1d(64),
                                   nn.LeakyReLU(0.2))

        self.propagation_0 = PointNetFeaturePropagation(in_channel=1152 + 3,
                                                        mlp=[self.trans_dim * 4, 1024])

        self.convs1 = nn.Conv1d(3392, 512, 1)
        self.dp1 = nn.Dropout(0.5)
        self.convs2 = nn.Conv1d(512, 256, 1)
        self.convs3 = nn.Conv1d(256, self.cls_dim, 1)
        self.bns1 = nn.BatchNorm1d(512)
        self.bns2 = nn.BatchNorm1d(256)

        self.relu = nn.ReLU()

    def get_loss_acc(self, ret, gt):
        loss = self.loss_ce(ret, gt.long())
        pred = ret.argmax(-1)
        acc = (pred == gt).sum() / float(gt.size(0))
        return loss, acc * 100

    def load_model_from_ckpt(self, bert_ckpt_path):
        if bert_ckpt_path is not None:
            ckpt = torch.load(bert_ckpt_path)
            base_ckpt = {k.replace("module.", ""): v for k, v in ckpt['model_state_dict'].items()}

            for k in list(base_ckpt.keys()):
                if k.startswith('MAE_encoder'):
                    base_ckpt[k[len('MAE_encoder.'):]] = base_ckpt[k]
                    del base_ckpt[k]
                elif k.startswith('base_model'):
                    base_ckpt[k[len('base_model.'):]] = base_ckpt[k]
                    del base_ckpt[k]

            incompatible = self.load_state_dict(base_ckpt, strict=False)

            if incompatible.missing_keys:
                print('missing_keys')
                print(
                        get_missing_parameters_message(incompatible.missing_keys)
                    )
            if incompatible.unexpected_keys:
                print('unexpected_keys')
                print(
                        get_unexpected_parameters_message(incompatible.unexpected_keys)

                    )

            print(f'[Transformer] Successful Loading the ckpt from {bert_ckpt_path}')

    def forward(self, pts, cls_label):
        B, C, N = pts.shape
        pts = pts.transpose(-1, -2)  # B N 3
        # divide the point clo  ud in the same form. This is important
        neighborhood, center = self.group_divider(pts)

        group_input_tokens = self.encoder(neighborhood)  # B G N

        pos = self.pos_embed(center)
        # final input
        x = group_input_tokens
        # transformer
        feature_list = self.blocks(x, pos)
        feature_list = [self.norm(x).transpose(-1, -2).contiguous() for x in feature_list]
        x = torch.cat((feature_list[0],feature_list[1],feature_list[2]), dim=1) #1152
        x_max = torch.max(x,2)[0]
        x_avg = torch.mean(x,2)
        x_max_feature = x_max.view(B, -1).unsqueeze(-1).repeat(1, 1, N)
        x_avg_feature = x_avg.view(B, -1).unsqueeze(-1).repeat(1, 1, N)
        cls_label_one_hot = cls_label.view(B, 16, 1)
        cls_label_feature = self.label_conv(cls_label_one_hot).repeat(1, 1, N)
        x_global_feature = torch.cat((x_max_feature, x_avg_feature, cls_label_feature), 1) #1152*2 + 64

        f_level_0 = self.propagation_0(pts.transpose(-1, -2), center.transpose(-1, -2), pts.transpose(-1, -2), x)

        x = torch.cat((f_level_0,x_global_feature), 1)
        x = self.relu(self.bns1(self.convs1(x)))
        x = self.dp1(x)
        x = self.relu(self.bns2(self.convs2(x)))
        x = self.convs3(x)
        x = F.log_softmax(x, dim=1)
        x = x.permute(0, 2, 1)
        return x

class get_loss(nn.Module):
    def __init__(self):
        super(get_loss, self).__init__()

    def forward(self, pred, target):
        total_loss = F.nll_loss(pred, target)
        return total_loss
