# Supplementary material for: CrossAlignNet: a self-supervised feature learning framework for 3D point cloud understanding
Source: PeerJ Comput Sci. 2025 Sep 19;11:e3194. doi: 10.7717/peerj-cs.3194 (PMC12453720; doi:10.7717/peerj-cs.3194)
Supplement: Supplemental Information 1 — Data reading, model structure, model training, model testing, and comparison methods [file peerj-cs-11-3194-s001.zip › CrossAlignNet/segmentation/logger.py]

import logging
import torch.distributed as dist

import copy
import logging
import os
from collections import defaultdict
import torch
import torch.nn as nn

from typing import Any
from typing import Optional, List, Dict, NamedTuple, Tuple, Iterable

from termcolor import colored

logger_initialized = {}

def get_root_logger(log_file=None, log_level=logging.INFO, name='main'):
    """Get root logger and add a keyword filter to it.
    The logger will be initialized if it has not been initialized. By default a
    StreamHandler will be added. If `log_file` is specified, a FileHandler will
    also be added. The name of the root logger is the top-level package name,
    e.g., "mmdet3d".
    Args:
        log_file (str, optional): File path of log. Defaults to None.
        log_level (int, optional): The level of logger.
            Defaults to logging.INFO.
        name (str, optional): The name of the root logger, also used as a
            filter keyword. Defaults to 'mmdet3d'.
    Returns:
        :obj:`logging.Logger`: The obtained logger
    """
    logger = get_logger(name=name, log_file=log_file, log_level=log_level)
    # add a logging filter
    logging_filter = logging.Filter(name)
    logging_filter.filter = lambda record: record.find(name) != -1

    return logger


def get_logger(name, log_file=None, log_level=logging.INFO, file_mode='w'):
    """Initialize and get a logger by name.
    If the logger has not been initialized, this method will initialize the
    logger by adding one or two handlers, otherwise the initialized logger will
    be directly returned. During initialization, a StreamHandler will always be
    added. If `log_file` is specified and the process rank is 0, a FileHandler
    will also be added.
    Args:
        name (str): Logger name.
        log_file (str | None): The log filename. If specified, a FileHandler
            will be added to the logger.
        log_level (int): The logger level. Note that only the process of
            rank 0 is affected, and other processes will set the level to
            "Error" thus be silent most of the time.
        file_mode (str): The file mode used in opening log file.
            Defaults to 'w'.
    Returns:
        logging.Logger: The expected logger.
    """
    logger = logging.getLogger(name)
    if name in logger_initialized:
        return logger
    # handle hierarchical names
    # e.g., logger "a" is initialized, then logger "a.b" will skip the
    # initialization since it is a child of "a".
    for logger_name in logger_initialized:
        if name.startswith(logger_name):
            return logger

    # handle duplicate logs to the console
    # Starting in 1.8.0, PyTorch DDP attaches a StreamHandler <stderr> (NOTSET)
    # to the root logger. As logger.propagate is True by default, this root
    # level handler causes logging messages from rank>0 processes to
    # unexpectedly show up on the console, creating much unwanted clutter.
    # To fix this issue, we set the root logger's StreamHandler, if any, to log
    # at the ERROR level.
    for handler in logger.root.handlers:
        if type(handler) is logging.StreamHandler:
            handler.setLevel(logging.ERROR)

    stream_handler = logging.StreamHandler()
    handlers = [stream_handler]

    if dist.is_available() and dist.is_initialized():
        rank = dist.get_rank()
    else:
        rank = 0

    # only rank 0 will add a FileHandler
    if rank == 0 and log_file is not None:
        # Here, the default behaviour of the official logger is 'a'. Thus, we
        # provide an interface to change the file mode to the default
        # behaviour.
        file_handler = logging.FileHandler(log_file, file_mode)
        handlers.append(file_handler)

    formatter = logging.Formatter(
        '%(asctime)s - %(name)s - %(levelname)s - %(message)s')
    for handler in handlers:
        handler.setFormatter(formatter)
        handler.setLevel(log_level)
        logger.addHandler(handler)

    if rank == 0:
        logger.setLevel(log_level)
    else:
        logger.setLevel(logging.ERROR)

    logger_initialized[name] = True


    return logger


def print_log(msg, logger=None, level=logging.INFO):
    """Print a log message.
    Args:
        msg (str): The message to be logged.
        logger (logging.Logger | str | None): The logger to be used.
            Some special loggers are:
            - "silent": no message will be printed.
            - other str: the logger obtained with `get_root_logger(logger)`.
            - None: The `print()` method will be used to print log messages.
        level (int): Logging level. Only available when `logger` is a Logger
            object or "root".
    """
    if logger is None:
        print(msg)
    elif isinstance(logger, logging.Logger):
        logger.log(level, msg)
    elif logger == 'silent':
        pass
    elif isinstance(logger, str):
        _logger = get_logger(logger)
        _logger.log(level, msg)
    else:
        raise TypeError(
            'logger should be either a logging.Logger object, str, '
            f'"silent" or None, but got {type(logger)}')

def get_missing_parameters_message(keys: List[str]) -> str:
    """
    Get a logging-friendly message to report parameter names (keys) that are in
    the model but not found in a checkpoint.
    Args:
        keys (list[str]): List of keys that were not found in the checkpoint.
    Returns:
        str: message.
    """
    groups = _group_checkpoint_keys(keys)
    msg = "Some model parameters or buffers are not found in the checkpoint:\n"
    msg += "\n".join(
        "  " + colored(k + _group_to_str(v), "blue") for k, v in groups.items()
    )
    return msg


def get_unexpected_parameters_message(keys: List[str]) -> str:
    """
    Get a logging-friendly message to report parameter names (keys) that are in
    the checkpoint but not found in the model.
    Args:
        keys (list[str]): List of keys that were not found in the model.
    Returns:
        str: message.
    """
    groups = _group_checkpoint_keys(keys)
    msg = "The checkpoint state_dict contains keys that are not used by the model:\n"
    msg += "\n".join(
        "  " + colored(k + _group_to_str(v), "magenta") for k, v in groups.items()
    )
    return msg


def _strip_prefix_if_present(state_dict: Dict[str, Any], prefix: str) -> None:
    """
    Strip the prefix in metadata, if any.
    Args:
        state_dict (OrderedDict): a state-dict to be loaded to the model.
        prefix (str): prefix.
    """
    keys = sorted(state_dict.keys())
    if not all(len(key) == 0 or key.startswith(prefix) for key in keys):
        return

    for key in keys:
        newkey = key[len(prefix):]
        state_dict[newkey] = state_dict.pop(key)

    # also strip the prefix in metadata, if any..
    try:
        metadata = state_dict._metadata  # pyre-ignore
    except AttributeError:
        pass
    else:
        for key in list(metadata.keys()):
            # for the metadata dict, the key can be:
            # '': for the DDP module, which we want to remove.
            # 'module': for the actual model.
            # 'module.xx.xx': for the rest.

            if len(key) == 0:
                continue
            newkey = key[len(prefix):]
            metadata[newkey] = metadata.pop(key)


def _group_checkpoint_keys(keys: List[str]) -> Dict[str, List[str]]:
    """
    Group keys based on common prefixes. A prefix is the string up to the final
    "." in each key.
    Args:
        keys (list[str]): list of parameter names, i.e. keys in the model
            checkpoint dict.
    Returns:
        dict[list]: keys with common prefixes are grouped into lists.
    """
    groups = defaultdict(list)
    for key in keys:
        pos = key.rfind(".")
        if pos >= 0:
            head, tail = key[:pos], [key[pos + 1:]]
        else:
            head, tail = key, []
        groups[head].extend(tail)
    return groups


def _group_to_str(group: List[str]) -> str:
    """
    Format a group of parameter name suffixes into a loggable string.
    Args:
        group (list[str]): list of parameter name suffixes.
    Returns:
        str: formated string.
    """
    if len(group) == 0:
        return ""

    if len(group) == 1:
        return "." + group[0]

    return ".{" + ", ".join(group) + "}"


def _named_modules_with_dup(
        model: nn.Module, prefix: str = ""
) -> Iterable[Tuple[str, nn.Module]]:
    """
    The same as `model.named_modules()`, except that it includes
    duplicated modules that have more than one name.
    """
    yield prefix, model
    for name, module in model._modules.items():  # pyre-ignore
        if module is None:
            continue
        submodule_prefix = prefix + ("." if prefix else "") + name
        yield from _named_modules_with_dup(module, submodule_prefix)
