# Supplementary material for: CrossAlignNet: a self-supervised feature learning framework for 3D point cloud understanding
Source: PeerJ Comput Sci. 2025 Sep 19;11:e3194. doi: 10.7717/peerj-cs.3194 (PMC12453720; doi:10.7717/peerj-cs.3194)
Supplement: Supplemental Information 1 — Data reading, model structure, model training, model testing, and comparison methods [file peerj-cs-11-3194-s001.zip › CrossAlignNet/segmentation/main_test.py]

"""
Author: Benny
Date: Nov 2019
"""
import argparse
import os
import torch
import datetime
import logging
import sys
import importlib
import shutil
import provider
import numpy as np
import torch.optim as optim
from timm.scheduler import CosineLRScheduler
from pathlib import Path
from tqdm import tqdm
from dataset import PartNormalDataset

BASE_DIR = os.path.dirname(os.path.abspath(__file__))
ROOT_DIR = BASE_DIR
sys.path.append(os.path.join(ROOT_DIR, 'models'))

seg_classes = {'Earphone': [16, 17, 18], 'Motorbike': [30, 31, 32, 33, 34, 35], 'Rocket': [41, 42, 43],
               'Car': [8, 9, 10, 11], 'Laptop': [28, 29], 'Cap': [6, 7], 'Skateboard': [44, 45, 46], 'Mug': [36, 37],
               'Guitar': [19, 20, 21], 'Bag': [4, 5], 'Lamp': [24, 25, 26, 27], 'Table': [47, 48, 49],
               'Airplane': [0, 1, 2, 3], 'Pistol': [38, 39, 40], 'Chair': [12, 13, 14, 15], 'Knife': [22, 23]}
seg_label_to_cat = {}  # {0:Airplane, 1:Airplane, ...49:Table}
for cat in seg_classes.keys():
    for label in seg_classes[cat]:
        seg_label_to_cat[label] = cat


def inplace_relu(m):
    classname = m.__class__.__name__
    if classname.find('ReLU') != -1:
        m.inplace=True

def to_categorical(y, num_classes):
    """ 1-hot encodes a tensor """
    new_y = torch.eye(num_classes)[y.cpu().data.numpy(),]
    if (y.is_cuda):
        return new_y.cuda()
    return new_y


def parse_args():
    parser = argparse.ArgumentParser('Model')
    parser.add_argument('--model', type=str, default='pt', help='model name')
    parser.add_argument('--batch_size', type=int, default=16, help='batch Size during training')
    parser.add_argument('--epoch', default=300, type=int, help='epoch to run')
    parser.add_argument('--warmup_epoch', default=10, type=int, help='warmup epoch')
    parser.add_argument('--learning_rate', default=0.0002, type=float, help='initial learning rate')
    parser.add_argument('--gpu', type=str, default='0', help='specify GPU devices')
    # parser.add_argument('--optimizer', type=str, default='AdamW', help='Adam or SGD')
    parser.add_argument('--log_dir', type=str, default='./exp01', help='log path')
    # parser.add_argument('--decay_rate', type=float, default=1e-4, help='weight decay')
    parser.add_argument('--npoint', type=int, default=2048, help='point Number')
    parser.add_argument('--normal', action='store_true', default=False, help='use normals')
    # parser.add_argument('--step_size', type=int, default=20, help='decay step for lr decay')
    # parser.add_argument('--lr_decay', type=float, default=0.5, help='decay rate for lr decay')
    # parser.add_argument('--ckpts', type=str, default='../best/pretrain/m0.6R_1_pretrain300.pth', help='ckpts')
    parser.add_argument('--ckpts', type=str, default='/media/D/wujia/code/Point-View/segmentation/log/part_seg/exp01/checkpoints/best_model.pth', help='ckpts')
    parser.add_argument('--root', type=str, default='../data/shapenetcore_partanno_segmentation_benchmark_v0_normal/', help='data root')
    return parser.parse_args()


def main(args):
    def log_string(str):
        logger.info(str)
        print(str)

    '''HYPER PARAMETER'''
    os.environ["CUDA_VISIBLE_DEVICES"] = args.gpu

    '''CREATE DIR'''
    timestr = str(datetime.datetime.now().strftime('%Y-%m-%d_%H-%M'))
    exp_dir = Path('./log/')
    exp_dir.mkdir(exist_ok=True)
    exp_dir = exp_dir.joinpath('part_seg')
    exp_dir.mkdir(exist_ok=True)
    if args.log_dir is None:
        exp_dir = exp_dir.joinpath(timestr)
    else:
        exp_dir = exp_dir.joinpath(args.log_dir)
    exp_dir.mkdir(exist_ok=True)
    checkpoints_dir = exp_dir.joinpath('checkpoints/')
    checkpoints_dir.mkdir(exist_ok=True)
    log_dir = exp_dir.joinpath('logs/')
    log_dir.mkdir(exist_ok=True)

    '''LOG'''
    args = parse_args()
    logger = logging.getLogger("Model")
    logger.setLevel(logging.INFO)
    formatter = logging.Formatter('%(asctime)s - %(name)s - %(levelname)s - %(message)s')
    file_handler = logging.FileHandler('%s/%s.txt' % (log_dir, args.model))
    file_handler.setLevel(logging.INFO)
    file_handler.setFormatter(formatter)
    logger.addHandler(file_handler)
    log_string('PARAMETER ...')
    log_string(args)

    root = args.root

    # TRAIN_DATASET = PartNormalDataset(root=root, npoints=args.npoint, split='trainval', normal_channel=args.normal)
    # trainDataLoader = torch.utils.data.DataLoader(TRAIN_DATASET, batch_size=args.batch_size, shuffle=True, num_workers=10, drop_last=True)
    TEST_DATASET = PartNormalDataset(root=root, npoints=args.npoint, split='test', normal_channel=args.normal)
    testDataLoader = torch.utils.data.DataLoader(TEST_DATASET, batch_size=args.batch_size, shuffle=False, num_workers=10)
    # log_string("The number of training data is: %d" % len(TRAIN_DATASET))
    log_string("The number of test data is: %d" % len(TEST_DATASET))

    num_classes = 16
    num_part = 50

    '''MODEL LOADING'''
    MODEL = importlib.import_module(args.model)
    shutil.copy('models/%s.py' % args.model, str(exp_dir))
    # shutil.copy('models/pointnet2_utils.py', str(exp_dir))

    classifier = MODEL.get_model(num_part).cuda()
    classifier.apply(inplace_relu)
    print('# generator parameters:', sum(param.numel() for param in classifier.parameters()))

    if args.ckpts is not None:
        classifier.load_model_from_ckpt(args.ckpts)

## we use adamw and cosine scheduler
    def add_weight_decay(model, weight_decay=1e-5, skip_list=()):
        decay = []
        no_decay = []
        for name, param in model.named_parameters():
            if not param.requires_grad:
                continue  # frozen weights
            if len(param.shape) == 1 or name.endswith(".bias") or 'token' in name or name in skip_list:
                        # print(name)
                no_decay.append(param)
            else:
                decay.append(param)
        return [
                    {'params': no_decay, 'weight_decay': 0.},
                    {'params': decay, 'weight_decay': weight_decay}]

    param_groups = add_weight_decay(classifier, weight_decay=0.05)

    with torch.no_grad():
        test_metrics = {}
        total_correct = 0
        total_seen = 0
        total_seen_class = [0 for _ in range(num_part)]
        total_correct_class = [0 for _ in range(num_part)]
        shape_ious = {cat: [] for cat in seg_classes.keys()}
        seg_label_to_cat = {}  # {0:Airplane, 1:Airplane, ...49:Table}

        for cat in seg_classes.keys():
            for label in seg_classes[cat]:
                seg_label_to_cat[label] = cat

        classifier = classifier.eval()

        for batch_id, (points, label, target) in tqdm(enumerate(testDataLoader), total=len(testDataLoader), smoothing=0.9):
            cur_batch_size, NUM_POINT, _ = points.size()
            points, label, target = points.float().cuda(), label.long().cuda(), target.long().cuda()
            points = points.transpose(2, 1)
            seg_pred = classifier(points, to_categorical(label, num_classes))
            cur_pred_val = seg_pred.cpu().data.numpy()
            cur_pred_val_logits = cur_pred_val
            cur_pred_val = np.zeros((cur_batch_size, NUM_POINT)).astype(np.int32)
            target = target.cpu().data.numpy()

            # print("#######")
            # print(points.shape)    # torch.Size([1, 3, 2048])
            # print(label.shape)     # torch.Size([1, 1])
            # print(target.shape)    # (1, 2048)
            # print(seg_pred.shape)  # torch.Size([1, 2048, 50])
            # print("#######")

            for i in range(cur_batch_size):
                cat = seg_label_to_cat[target[i, 0]]
                logits = cur_pred_val_logits[i, :, :]
                cur_pred_val[i, :] = np.argmax(logits[:, seg_classes[cat]], 1) + seg_classes[cat][0]

            correct = np.sum(cur_pred_val == target)
            total_correct += correct
            total_seen += (cur_batch_size * NUM_POINT)

            for l in range(num_part):
                total_seen_class[l] += np.sum(target == l)
                total_correct_class[l] += (np.sum((cur_pred_val == l) & (target == l)))

            for i in range(cur_batch_size):
                segp = cur_pred_val[i, :]    # (2048, )
                segl = target[i, :]          # (2048, )
                cat = seg_label_to_cat[segl[0]] # Airplane
                part_ious = [0.0 for _ in range(len(seg_classes[cat]))]   # [0.0, 0.0, 0.0, 0.0]

                for l in seg_classes[cat]:
                    if (np.sum(segl == l) == 0) and (
                            np.sum(segp == l) == 0):  # part is not present, no prediction as well
                        part_ious[l - seg_classes[cat][0]] = 1.0
                    else:
                        part_ious[l - seg_classes[cat][0]] = np.sum((segl == l) & (segp == l)) / float(
                            np.sum((segl == l) | (segp == l)))
                shape_ious[cat].append(np.mean(part_ious))

        all_shape_ious = []
        for cat in shape_ious.keys():
            for iou in shape_ious[cat]:
                all_shape_ious.append(iou)
            shape_ious[cat] = np.mean(shape_ious[cat])
        mean_shape_ious = np.mean(list(shape_ious.values()))
        test_metrics['accuracy'] = total_correct / float(total_seen)
        test_metrics['class_avg_accuracy'] = np.mean(
            np.array(total_correct_class) / np.array(total_seen_class, dtype=np.float64))
        for cat in sorted(shape_ious.keys()):
            log_string('eval mIoU of %s %f' % (cat + ' ' * (14 - len(cat)), shape_ious[cat]))
        test_metrics['class_avg_iou'] = mean_shape_ious
        test_metrics['inctance_avg_iou'] = np.mean(all_shape_ious)

        log_string('test Accuracy: %f  Class avg mIOU: %f   Inctance avg mIOU: %f' % (
             test_metrics['accuracy'], test_metrics['class_avg_iou'], test_metrics['inctance_avg_iou']))

if __name__ == '__main__':
    args = parse_args()
    main(args)
