# Supplementary material for: CrossAlignNet: a self-supervised feature learning framework for 3D point cloud understanding
Source: PeerJ Comput Sci. 2025 Sep 19;11:e3194. doi: 10.7717/peerj-cs.3194 (PMC12453720; doi:10.7717/peerj-cs.3194)
Supplement: Supplemental Information 1 — Data reading, model structure, model training, model testing, and comparison methods [file peerj-cs-11-3194-s001.zip › CrossAlignNet/utils/config.py]

import yaml
from easydict import EasyDict
import os
from .logger import print_log

def log_args_to_file(args, pre='args', logger=None):
    for key, val in args.__dict__.items():
        print_log(f'{pre}.{key} : {val}', logger = logger)

def log_config_to_file(cfg, pre='cfg', logger=None):
    for key, val in cfg.items():
        if isinstance(cfg[key], EasyDict):
            print_log(f'{pre}.{key} = edict()', logger = logger)
            log_config_to_file(cfg[key], pre=pre + '.' + key, logger=logger)
            continue
        print_log(f'{pre}.{key} : {val}', logger = logger)

def merge_new_config(config, new_config):
    for key, val in new_config.items():
        if not isinstance(val, dict):
            if key == '_base_':
                with open(new_config['_base_'], 'r') as f:
                    try:
                        val = yaml.load(f, Loader=yaml.FullLoader)
                    except:
                        val = yaml.load(f)
                config[key] = EasyDict()
                merge_new_config(config[key], val)
            else:
                config[key] = val
                continue
        if key not in config:
            config[key] = EasyDict()
        merge_new_config(config[key], val)
    return config

def cfg_from_yaml_file(cfg_file):
    config = EasyDict()
    with open(cfg_file, 'r') as f:
        try:
            new_config = yaml.load(f, Loader=yaml.FullLoader)
        except:
            new_config = yaml.load(f)
    merge_new_config(config=config, new_config=new_config)        
    return config

def get_config(args, logger=None):
    if args.resume:
        cfg_path = os.path.join(args.experiment_path, 'config.yaml')
        if not os.path.exists(cfg_path):
            print_log("Failed to resume", logger = logger)
            raise FileNotFoundError()
        print_log(f'Resume yaml from {cfg_path}', logger = logger)
        args.config = cfg_path
    config = cfg_from_yaml_file(args.config)
    if not args.resume and args.local_rank == 0:
        save_experiment_config(args, config, logger)
    return config

def save_experiment_config(args, config, logger = None):
    config_path = os.path.join(args.experiment_path, 'config.yaml')
    os.system('cp %s %s' % (args.config, config_path))
    print_log(f'Copy the Config file from {args.config} to {config_path}',logger = logger )
