# Supplementary material for: CrossAlignNet: a self-supervised feature learning framework for 3D point cloud understanding
Source: PeerJ Comput Sci. 2025 Sep 19;11:e3194. doi: 10.7717/peerj-cs.3194 (PMC12453720; doi:10.7717/peerj-cs.3194)
Supplement: Supplemental Information 1 — Data reading, model structure, model training, model testing, and comparison methods [file peerj-cs-11-3194-s001.zip › CrossAlignNet/utils/data_utils.py]

import random

import h5py
import numpy as np
import torch


def load_h5(file_path):
    with h5py.File(file_path, 'r', libver='latest') as f:
        points = np.array(f['data'][:, :3])
        # print(points.shape)
    return points

def setup_seed(seed):
    torch.manual_seed(seed)
    torch.cuda.manual_seed(seed)
    np.random.seed(seed)
    random.seed(seed)

def pc_norm(pc):
    """ pc: NxC, return NxC """
    centroid = np.mean(pc, axis=0)
    pc = pc - centroid
    m = np.max(np.sqrt(np.sum(pc**2, axis=1)))
    pc = pc / m
    return pc


def update_extrinsics(T, pc_original):
    """
    根据点云正则化结果更新外参矩阵
    T: 原始外参矩阵 (4x4)
    pc_original: 原始点云 (用于计算质心和缩放因子)

    返回: 新的外参矩阵 (4x4)
    """
    # 1. 提取旋转矩阵 R 和平移向量 t
    R = T[:3, :3]  # 3x3 旋转矩阵
    t = T[:3, 3]  # 3x1 平移向量

    # 2. 计算原始点云的质心和缩放因子
    centroid = np.mean(pc_original, axis=0)
    scale = np.max(np.sqrt(np.sum((pc_original - centroid) ** 2, axis=1)))

    # 3. 更新平移向量: (t - centroid) / scale
    t_new = (t - centroid) / scale

    # 4. 更新旋转矩阵: R / scale
    R_new = R / scale

    # 5. 合成新的外参矩阵 [R_new | t_new]
    T_new = np.eye(4)  # 创建一个4x4单位矩阵
    T_new[:3, :3] = R_new  # 更新旋转矩阵部分
    T_new[:3, 3] = t_new  # 更新平移向量部分

    return T_new

def farthest_point_sample(point, npoint):
    """
    Input:
        xyz: pointcloud data, [N, D]
        npoint: number of samples
    Return:
        centroids: sampled pointcloud index, [npoint, D]
    """
    N, D = point.shape
    # print(f"N: {N}")
    xyz = point[:,:3]
    centroids = np.zeros((npoint,))
    distance = np.ones((N,)) * 1e10
    farthest = np.random.randint(0, N)
    for i in range(npoint):
        centroids[i] = farthest
        centroid = xyz[farthest, :]
        dist = np.sum((xyz - centroid) ** 2, -1)
        mask = dist < distance
        distance[mask] = dist[mask]
        farthest = np.argmax(distance, -1)
    point = point[centroids.astype(np.int32)]
    return point


if __name__ == '__main__':
    pc = torch.rand([1098, 3])
    pc = pc.numpy()
    out = farthest_point_sample(pc, 2048)
    print(out.shape)
