# Supplementary material for: CrossAlignNet: a self-supervised feature learning framework for 3D point cloud understanding
Source: PeerJ Comput Sci. 2025 Sep 19;11:e3194. doi: 10.7717/peerj-cs.3194 (PMC12453720; doi:10.7717/peerj-cs.3194)
Supplement: Supplemental Information 1 — Data reading, model structure, model training, model testing, and comparison methods [file peerj-cs-11-3194-s001.zip › CrossAlignNet/utils/dist_utils.py]

import os

import torch
import torch.multiprocessing as mp
from torch import distributed as dist


def init_dist(launcher, backend='nccl', **kwargs):
    if mp.get_start_method(allow_none=True) is None:
        mp.set_start_method('spawn')
    if launcher == 'pytorch':
        _init_dist_pytorch(backend, **kwargs)
    else:
        raise ValueError(f'Invalid launcher type: {launcher}')


def _init_dist_pytorch(backend, **kwargs):
    # TODO: use local_rank instead of rank % num_gpus
    rank = int(os.environ['RANK'])
    num_gpus = torch.cuda.device_count()
    torch.cuda.set_device(rank % num_gpus)
    dist.init_process_group(backend=backend, **kwargs)
    print(f'init distributed in rank {torch.distributed.get_rank()}')


def get_dist_info():
    if dist.is_available():
        initialized = dist.is_initialized()
    else:
        initialized = False
    if initialized:
        rank = dist.get_rank()
        world_size = dist.get_world_size()
    else:
        rank = 0
        world_size = 1
    return rank, world_size


def reduce_tensor(tensor, args):
    '''
        for acc kind, get the mean in each gpu
    '''
    rt = tensor.clone()
    torch.distributed.all_reduce(rt, op=torch.distributed.ReduceOp.SUM)
    rt /= args.world_size
    return rt

def gather_tensor(tensor, args):
    output_tensors = [tensor.clone() for _ in range(args.world_size)]
    torch.distributed.all_gather(output_tensors, tensor)
    concat = torch.cat(output_tensors, dim=0)
    return concat
