# Supplementary material for: CrossAlignNet: a self-supervised feature learning framework for 3D point cloud understanding
Source: PeerJ Comput Sci. 2025 Sep 19;11:e3194. doi: 10.7717/peerj-cs.3194 (PMC12453720; doi:10.7717/peerj-cs.3194)
Supplement: Supplemental Information 1 — Data reading, model structure, model training, model testing, and comparison methods [file peerj-cs-11-3194-s001.zip › CrossAlignNet/run_seg.sh]

CUDA_VISIBLE_DEVICES=1 python main.py --ckpts ../experiments/pretrain_cmae/cfgs/pretrain_cmae_v3_00/ckpt-last.pth --root /media/D/wujia/code/Point-View/data/shapenetcore_partanno_segmentation_benchmark_v0_normal --learning_rate 0.0002 --epoch 300


CUDA_VISIBLE_DEVICES=2 python main.py --ckpts ../experiments/pretrain_cmae/cfgs/pretrain_cmae_v3_02/ckpt-last.pth --root /media/D/wujia/code/Point-View/data/shapenetcore_partanno_segmentation_benchmark_v0_normal --learning_rate 0.0002 --epoch 400 --log_dir expv3_02

CUDA_VISIBLE_DEVICES=0 python main.py --ckpts ../experiments/pretrain_cmae/cfgs/pretrain_cmae_v3_00/ckpt-best.pth --root /media/D/wujia/code/Point-View/data/shapenetcore_partanno_segmentation_benchmark_v0_normal --learning_rate 0.0002 --epoch 400 --log_dir expv3_00_best


CUDA_VISIBLE_DEVICES=0 python main.py  --root /media/D/wujia/code/Point-View/data/shapenetcore_partanno_segmentation_benchmark_v0_normal --learning_rate 0.0002 --epoch 300 --log_dir seg_transformer
