# Supplementary material for: CrossAlignNet: a self-supervised feature learning framework for 3D point cloud understanding
Source: PeerJ Comput Sci. 2025 Sep 19;11:e3194. doi: 10.7717/peerj-cs.3194 (PMC12453720; doi:10.7717/peerj-cs.3194)
Supplement: Supplemental Information 1 — Data reading, model structure, model training, model testing, and comparison methods [file peerj-cs-11-3194-s001.zip › CrossAlignNet/run_scan.sh]

# funetune scanobjectnn
CUDA_VISIBLE_DEVICES=0 nohup python main.py --config cfgs/finetune_scan_hardest.yaml --ckpts experiments/pretrain_cmae/cfgs/pretrain_cmae03/ckpt-last.pth --finetune_model --exp_name funtune_scan_hardest >scan_hardest.out 2>&1 &

CUDA_VISIBLE_DEVICES=1  python main.py --config cfgs/finetune_scan_hardest.yaml --ckpts experiments/pretrain_cmae/cfgs/pretrain_cmae_v3_00/ckpt-best.pth --finetune_model --exp_name funtune_prev3_00_scan_hardest
CUDA_VISIBLE_DEVICES=0  python main.py --config cfgs/finetune_scan_objbg.yaml --ckpts experiments/pretrain_cmae/cfgs/pretrain_cmae_v3_00/ckpt-best.pth --finetune_model --exp_name funtune_prev3_00_scan_objbg
CUDA_VISIBLE_DEVICES=0  python main.py --config cfgs/finetune_scan_objonly.yaml --ckpts experiments/pretrain_cmae/cfgs/pretrain_cmae_v3_00/ckpt-best.pth --finetune_model --exp_name funtune_prev3_00_scan_objonly


CUDA_VISIBLE_DEVICES=1 python main.py --config cfgs/fewshot.yaml --finetune_model \
--ckpts experiments/pretrain/cfgs/pretrain_test01/ckpt-epoch-250.pth --exp_name fewshot_5 --way <5 or 10> --shot <10 or 20> --fold <0-9>

# ckpt-last: 120
CUDA_VISIBLE_DEVICES=1  python main.py --config cfgs/finetune_modelnet.yaml --finetune_model --exp_name finetune_CrossSimMAE_modelNet40_01 --ckpts experiments/pretrain/cfgs/pretrain_CrossSiameseMAE03/ckpt-last.pth


# test
CUDA_VISIBLE_DEVICES=0  python main.py --config cfgs/finetune_scan_hardest.yaml --ckpts ./experiments/finetune_scan_hardest/cfgs/funtune_scan_hardest01/ckpt-best.pth --test --exp_name funtune_scan_hardest_test
