# Supplementary material for: CrossAlignNet: a self-supervised feature learning framework for 3D point cloud understanding
Source: PeerJ Comput Sci. 2025 Sep 19;11:e3194. doi: 10.7717/peerj-cs.3194 (PMC12453720; doi:10.7717/peerj-cs.3194)
Supplement: Supplemental Information 1 — Data reading, model structure, model training, model testing, and comparison methods [file peerj-cs-11-3194-s001.zip › CrossAlignNet/ablation_exp.sh]

# test mask ratio
# 40%
CUDA_VISIBLE_DEVICES=0 python main.py --config cfgs/pretrain_cmae.yaml --exp_name ablation_exp1_ptmsk40%
CUDA_VISIBLE_DEVICES=0  python main.py --config cfgs/finetune_scan_hardest.yaml --ckpts experiments/pretrain_cmae/cfgs/ablation_exp1_ptmsk40%/ckpt-best.pth --finetune_model --exp_name funtune_ablation_exp1_ptmsk40_scan_hardest


# 80%
CUDA_VISIBLE_DEVICES=1 python main.py --config cfgs/pretrain_cmae.yaml --exp_name ablation_exp1_ptmsk80%
CUDA_VISIBLE_DEVICES=0  python main.py --config cfgs/finetune_scan_hardest.yaml --ckpts experiments/pretrain_cmae/cfgs/ablation_exp1_ptmsk80%/ckpt-best.pth --finetune_model --exp_name funtune_ablation_exp1_ptmsk80_scan_hardest
CUDA_VISIBLE_DEVICES=1  python main.py --config cfgs/finetune_scan_hardest.yaml --ckpts experiments/pretrain_cmae/cfgs/ablation_exp1_ptmsk80%/ckpt-last.pth --finetune_model --exp_name funtune_ablation_exp1_ptmsk80_scan_hardest_01

# exp 2
CUDA_VISIBLE_DEVICES=1 python main.py --config cfgs/pretrain_cmae.yaml --exp_name ablation_exp2_onlyFeatLoss

CUDA_VISIBLE_DEVICES=2 python main.py --config cfgs/pretrain_cmae.yaml --exp_name ablation_exp2_onlyPcLoss


CUDA_VISIBLE_DEVICES=1  python main.py --config cfgs/finetune_scan_hardest.yaml --ckpts experiments/pretrain_cmae/cfgs/ablation_exp2_onlyFeatLoss/ckpt-best.pth --finetune_model --exp_name funtune_ablation_exp2_onlyFeatLoss
CUDA_VISIBLE_DEVICES=2  python main.py --config cfgs/finetune_scan_hardest.yaml --ckpts experiments/pretrain_cmae/cfgs/ablation_exp2_onlyPcLoss/ckpt-best.pth --finetune_model --exp_name funtune_ablation_exp2_onlyPcLoss


# exp3
CUDA_VISIBLE_DEVICES=1  python main.py --config cfgs/finetune_scan_hardest.yaml --ckpts experiments/pretrain_cmae/cfgs/ablation_exp3_lambda0.01/ckpt-best.pth --finetune_model --exp_name funtune_ablation_exp3_lambda0.01_scan_hardest
