# Supplementary material for: CrossAlignNet: a self-supervised feature learning framework for 3D point cloud understanding
Source: PeerJ Comput Sci. 2025 Sep 19;11:e3194. doi: 10.7717/peerj-cs.3194 (PMC12453720; doi:10.7717/peerj-cs.3194)
Supplement: Supplemental Information 1 — Data reading, model structure, model training, model testing, and comparison methods [file peerj-cs-11-3194-s001.zip › CrossAlignNet/run_fewshot.sh]

#!/bin/bash
exp_counter=1
for WAY in 5 10
do
  for SHOT in 10 20
  do
    exp_folder=$(printf "fewshot_crossmae_v3_02/exp-%02d" ${exp_counter})
    echo "Running ${WAY}way ${SHOT}shot, saving results to ${exp_folder}"
    for FOLD in $(seq 0 9)
    do
      CUDA_VISIBLE_DEVICES=1 python main.py \
      --config cfgs/fewshot.yaml  \
      --finetune_model \
      --ckpts experiments/pretrain_cmae/cfgs/pretrain_cmae_v3_02/ckpt-best.pth \
      --exp_name ${exp_folder} \
      --way ${WAY} --shot ${SHOT} --fold ${FOLD}
    done
    exp_counter=$((exp_counter+1))
  done
done

#for WAY in 5 #10
#do
#  for SHOT in 20 #10 20
#  do
#    for FOLD in $(seq 0 9)
#    do
#	  CUDA_VISIBLE_DEVICES=2 python main.py --config cfgs/fewshot.yaml --finetune_model --ckpts experiments/pretrain_cmae/cfgs/pretrain_cmae_v3_01/ckpt-best.pth --exp_name fewshot_crossmae02/exp-02 --way ${WAY} --shot ${SHOT} --fold ${FOLD}
#    done
#  done
#done

# CUDA_VISIBLE_DEVICES=2 python main.py --config cfgs/fewshot.yaml --finetune_model --ckpts experiments/pretrain_cmae/cfgs/pretrain_cmae_v3_00/ckpt-best.pth --exp_name fewshot_crossmae01 --way 5 --shot 10 --fold 0

# test
# python parse_test_res.py experiments/fewshot/cfgs/fewshot_crossmae_v3_00 --multi-exp
