# Supplementary material for: CrossAlignNet: a self-supervised feature learning framework for 3D point cloud understanding
Source: PeerJ Comput Sci. 2025 Sep 19;11:e3194. doi: 10.7717/peerj-cs.3194 (PMC12453720; doi:10.7717/peerj-cs.3194)
Supplement: Supplemental Information 1 — Data reading, model structure, model training, model testing, and comparison methods [file peerj-cs-11-3194-s001.zip › CrossAlignNet/parse_test_res.py]

"""
Goal
---
1. Read test results from train.log*** files
2. Compute mean and std across different folders (seeds)

Usage
---
Assume the output files are saved under output/my_experiment,
which contains results of different seeds, e.g.,

my_experiment/
    exp-1/
        train.log***
    exp-2/
        train.log***


Run the following command from the root directory:

$ python parse_test_res.py output/my_experiment/exp-1

Add --ci95 to the argument if you wanna get 95% confidence
interval instead of standard deviation:

$ python tools/parse_test_res.py output/my_experiment --ci95

If my_experiment/ has the following structure,

my_experiment/
    exp-1/
        train.log***
    exp-2/
        train.log***

Run

$ python parse_test_res.py output/my_experiment/ --multi-exp
"""
import re
import numpy as np
import os.path as osp
import os
import warnings
import math
import argparse
from collections import OrderedDict, defaultdict

# from dassl.utils import check_isfile, listdir_nohidden

def check_isfile(fpath):
    """Check if the given path is a file.

    Args:
        fpath (str): file path.

    Returns:
       bool
    """
    isfile = osp.isfile(fpath)
    if not isfile:
        warnings.warn('No file found at "{}"'.format(fpath))
    return isfile

def listdir_nohidden(path, sort=False):
    """List non-hidden items in a directory.

    Args:
         path (str): directory path.
         sort (bool): sort the items.
    """
    items = [f for f in os.listdir(path) if not f.startswith(".")]
    if sort:
        items.sort()
    return items


def compute_ci95(res):
    return 1.96 * np.std(res) / np.sqrt(len(res))


def parse_function(*metrics, directory='', args=None, end_signal=None):
    print(f'Parsing files in {directory}')
    # subdirs = listdir_nohidden(directory, sort=True)
    outputs = []
    file_list = os.listdir(directory)
    for file in file_list:
        if 'log' in file or 'pt.txt' in file:
            num = 0
            fpath = osp.join(directory, file)
            with open(fpath, 'r') as f:
                lines = f.readlines()
                complete_flag = False
                complete_flag = True
                output = OrderedDict()
                for line in lines:
                    # if 'Final Flag' in line:
                    if complete_flag:
                        if '[Validation] EPOCH: ' in line:
                            # ipdb.set_trace()
                            if '= ' in line:
                                num = max(float(line.split('= ')[1]), num)
                            else:
                                num = max(float(line.split('=')[1].split(' ')[0]), num)
                        elif 'Best inctance avg mIOU is: ' in line:
                            num = max(float(line.split('Best inctance avg mIOU is: ')[1]), num)
                        elif '[TEST_VOTE_time ' in line:
                            num = max(float(line.split('best acc = ')[1]), num)
                        elif '[TEST] acc' in line:
                            num = max(float(line.split('[TEST] acc = ')[1]), num)
                        else:
                            pass
            output['val acc:'] = num
            if complete_flag:
                outputs.append(output)
        else:
            pass

    metrics_results = defaultdict(list)

    for output in outputs:
        msg = ''
        for key, value in output.items():
            if isinstance(value, float):
                msg += f'{key}: {value:.3f}%. '
            else:
                msg += f'{key}: {value}. '
            if key != 'file':
                metrics_results[key].append(value)
        print(msg)

    output_results = OrderedDict()

    print('===')
    print(f'Summary of directory: {directory}')
    for key, values in metrics_results.items():
        avg = np.mean(values)
        max_value = np.max(values)
        std = compute_ci95(values) if args.ci95 else np.std(values)
        print(f'* {key}: {max_value:.3f}%;  {avg:.3f}% +- {std:.3f}%')
        output_results[key] = avg
    print('===')

    return output_results


def parse_function_fewshot(*metrics, directory='', args=None, end_signal=None):
    print(f'Parsing files in {directory}')
    # subdirs = listdir_nohidden(directory, sort=True)
    outputs = []
    file_list = os.listdir(directory)
    file_list.sort()
    for file in file_list:
        if 'log' in file or 'pt.txt' in file:
            num = 0
            way = 'None'
            shot = 'None'
            fpath = osp.join(directory, file)
            with open(fpath, 'r') as f:
                lines = f.readlines()
                output = OrderedDict()
                for line in lines:
                    if 'args.way :' in line:
                        way = line.split('args.way :')[1]
                    if 'args.shot :' in line:
                        shot = line.split('args.shot :')[1]
                    if way != 'None' and shot != 'None':
                        if ' acc = ' in line:
                            num = max(float(line.split('acc =')[1]), num)
                        elif 'best_acc = ' in line and '*********' not in line:
                            num = max(float(line.split('best_acc =')[1]), num)
                        else:
                            pass
            exp_setting = way[:-1] + 'way' + shot[:-1] + 'shot'
            output[exp_setting] = num
            if way != 'None' and shot != 'None':
                outputs.append(output)
        else:
            pass

    metrics_results = defaultdict(list)

    for output in outputs:
        msg = ''
        for key, value in output.items():
            if isinstance(value, float):
                msg += f'{key}: {value:.3f}%. '
            else:
                msg += f'{key}: {value}. '
            if key != 'file':
                metrics_results[key].append(value)
        print(msg)

    output_results = OrderedDict()

    print('===')
    print(f'Summary of directory: {directory}')
    for key, values in metrics_results.items():
        avg = np.mean(values)
        max_value = np.max(values)
        std = compute_ci95(values) if args.ci95 else np.std(values)
        print(f'* {key}: {max_value:.3f}%;  {avg:.3f}% +- {std:.3f}%')
        output_results[key] = avg
    print('===')

    return output_results


def main(args, end_signal):
    metric1 = {
        'name': 'accuracy',
        'regex': re.compile(r'\* accuracy: ([\.\deE+-]+)%')
    }

    metric2 = {
        'name': 'error',
        'regex': re.compile(r'\* error: ([\.\deE+-]+)%')
    }

    if args.few_shot:
        if args.multi_exp:
            final_results = defaultdict(list)

            for directory in listdir_nohidden(args.directory, sort=True):
                directory = osp.join(args.directory, directory)
                results = parse_function_fewshot(
                    metric1,
                    metric2,
                    directory=directory,
                    args=args,
                    end_signal=end_signal
                )

                for key, value in results.items():
                    final_results[key].append(value)

        else:
            parse_function_fewshot(
                metric1,
                metric2,
                directory=args.directory,
                args=args,
                end_signal=end_signal
            )
    else:
        if args.multi_exp:
            final_results = defaultdict(list)

            for directory in listdir_nohidden(args.directory, sort=True):
                directory = osp.join(args.directory, directory)
                results = parse_function(
                    metric1,
                    metric2,
                    directory=directory,
                    args=args,
                    end_signal=end_signal
                )

                for key, value in results.items():
                    final_results[key].append(value)

        else:
            parse_function(
                metric1,
                metric2,
                directory=args.directory,
                args=args,
                end_signal=end_signal
            )


if __name__ == '__main__':
    parser = argparse.ArgumentParser()
    parser.add_argument('directory', type=str, help='path to directory')
    parser.add_argument(
        '--ci95',
        action='store_true',
        help=r'compute 95\% confidence interval'
    )
    parser.add_argument(
        '--test-log', action='store_true', help='parse test-only logs'
    )
    parser.add_argument(
        '--multi-exp', action='store_true', help='parse multiple experiments'
    )
    parser.add_argument(
        '--few-shot', action='store_true', help='parse multiple experiments'
    )
    args = parser.parse_args()

    end_signal = 'Finished training'
    if args.test_log:
        end_signal = '=> result'

    main(args, end_signal)
